# Supplementary material for: Comparative Phylogenetic Studies on Schistosoma japonicum and Its Snail Intermediate Host Oncomelania hupensis: Origins, Dispersal and Coevolution
Source: PLoS Negl Trop Dis. 2015 Jul 31;9(7):e0003935. doi: 10.1371/journal.pntd.0003935 (PMC4521948; doi:10.1371/journal.pntd.0003935)
Supplement: S1 Dataset — File A, Oncomelania populations; File B, Schistosoma populations; File C, extended set of Schistosoma populations. (ZIP) [file pntd.0003935.s001.zip]

Archive with 4 entries (3 files):
- S1_Dataset/
- S1_Dataset/S1_DatasetA.kml
- S1_Dataset/S1_DatasetB.kml
- S1_Dataset/S1_DatasetC.kml
