# Supplementary material for: Comparative Phylogenetic Studies on Schistosoma japonicum and Its Snail Intermediate Host Oncomelania hupensis: Origins, Dispersal and Coevolution
Source: PLoS Negl Trop Dis. 2015 Jul 31;9(7):e0003935. doi: 10.1371/journal.pntd.0003935 (PMC4521948; doi:10.1371/journal.pntd.0003935)
Supplement: S1 Dataset — File A, Oncomelania populations; File B, Schistosoma populations; File C, extended set of Schistosoma populations. (ZIP) [file pntd.0003935.s001.zip › S1_Dataset/S1_DatasetA.kml]

<?xml version="1.0"?>
<kml xmlns="http://earth.google.com/kml/2.0">
<Document><description>Produced using Phylo2GE R script</description>
<name>R2G2 - Phylo2GE</name>
<open>0</open><Placemark>
<name> SCB_Mian </name>
<LookAt>
<longitude> 104.0529 </longitude>
<latitude> 31.28236 </latitude>
<range> 594020.3 </range>
</LookAt><Point>
<altitudeMode>relativeToGround</altitudeMode>
<extrude>1</extrude>
<coordinates> 104.052916,31.28236,594020.324289857 </coordinates>
</Point>
</Placemark>
<Placemark>
<name> JAPSadoC </name>
<LookAt>
<longitude> 138.3676 </longitude>
<latitude> 38.01402 </latitude>
<range> 779363.5 </range>
</LookAt><Point>
<altitudeMode>relativeToGround</altitudeMode>
<extrude>1</extrude>
<coordinates> 138.36765,38.01402,779363.515872895 </coordinates>
</Point>
</Placemark>
<Placemark>
<name> YEBCons </name>
<LookAt>
<longitude> 100.2007 </longitude>
<latitude> 25.451 </latitude>
<range> 581369.8 </range>
</LookAt><Point>
<altitudeMode>relativeToGround</altitudeMode>
<extrude>1</extrude>
<coordinates> 100.2007,25.451,581369.831630407 </coordinates>
</Point>
</Placemark>
<Placemark>
<name> JAPHonsh </name>
<LookAt>
<longitude> 138.4344 </longitude>
<latitude> 35.71478 </latitude>
<range> 189109.7 </range>
</LookAt><Point>
<altitudeMode>relativeToGround</altitudeMode>
<extrude>1</extrude>
<coordinates> 138.434353,35.714775,189109.671003689 </coordinates>
</Point>
</Placemark>
<Placemark>
<name> FCPCons </name>
<LookAt>
<longitude> 119.6263 </longitude>
<latitude> 25.41799 </latitude>
<range> 192483.9 </range>
</LookAt><Point>
<altitudeMode>relativeToGround</altitudeMode>
<extrude>1</extrude>
<coordinates> 119.626325,25.417986,192483.894818346 </coordinates>
</Point>
</Placemark>
<Placemark>
<name> TAICons </name>
<LookAt>
<longitude> 120.4759 </longitude>
<latitude> 23.99642 </latitude>
<range> 192483.9 </range>
</LookAt><Point>
<altitudeMode>relativeToGround</altitudeMode>
<extrude>1</extrude>
<coordinates> 120.47591,23.99642,192483.894818346 </coordinates>
</Point>
</Placemark>
<Placemark>
<name> THPCons </name>
<LookAt>
<longitude> 119.2833 </longitude>
<latitude> 31.32617 </latitude>
<range> 192483.9 </range>
</LookAt><Point>
<altitudeMode>relativeToGround</altitudeMode>
<extrude>1</extrude>
<coordinates> 119.283314,31.326169,192483.894818346 </coordinates>
</Point>
</Placemark>
<Placemark>
<name> PLBCons </name>
<LookAt>
<longitude> 117.9787 </longitude>
<latitude> 28.93155 </latitude>
<range> 1420.844 </range>
</LookAt><Point>
<altitudeMode>relativeToGround</altitudeMode>
<extrude>1</extrude>
<coordinates> 117.978716,28.931547,1420.84351799844 </coordinates>
</Point>
</Placemark>
<Placemark>
<name> DLBCons </name>
<LookAt>
<longitude> 112.8501 </longitude>
<latitude> 29.46411 </latitude>
<range> 2141.994 </range>
</LookAt><Point>
<altitudeMode>relativeToGround</altitudeMode>
<extrude>1</extrude>
<coordinates> 112.850075,29.464112,2141.99371460678 </coordinates>
</Point>
</Placemark>
<Placemark>
<name> GCPCons </name>
<LookAt>
<longitude> 106.2997 </longitude>
<latitude> 23.3655 </latitude>
<range> 100 </range>
</LookAt><Point>
<altitudeMode>relativeToGround</altitudeMode>
<extrude>1</extrude>
<coordinates> 106.2997,23.3655,100 </coordinates>
</Point>
</Placemark>
<Placemark>
<name> PHLMindo </name>
<LookAt>
<longitude> 121.4422 </longitude>
<latitude> 12.547 </latitude>
<range> 184338.7 </range>
</LookAt><Point>
<altitudeMode>relativeToGround</altitudeMode>
<extrude>1</extrude>
<coordinates> 121.4422,12.547,184338.693124023 </coordinates>
</Point>
</Placemark>
<Placemark>
<name> PHLNCons </name>
<LookAt>
<longitude> 122.8789 </longitude>
<latitude> 13.37092 </latitude>
<range> 184520.9 </range>
</LookAt><Point>
<altitudeMode>relativeToGround</altitudeMode>
<extrude>1</extrude>
<coordinates> 122.878876,13.370915,184520.87843685 </coordinates>
</Point>
</Placemark>
<Placemark>
<name> SAVCons </name>
<LookAt>
<longitude> 102.229 </longitude>
<latitude> 27.60715 </latitude>
<range> 392056.5 </range>
</LookAt><Point>
<altitudeMode>relativeToGround</altitudeMode>
<extrude>1</extrude>
<coordinates> 102.229021,27.607154,392056.518438672 </coordinates>
</Point>
</Placemark>
<Placemark>
<name> SCBCons </name>
<LookAt>
<longitude> 103.6206 </longitude>
<latitude> 30.19649 </latitude>
<range> 392561.3 </range>
</LookAt><Point>
<altitudeMode>relativeToGround</altitudeMode>
<extrude>1</extrude>
<coordinates> 103.620576,30.196494,392561.323576298 </coordinates>
</Point>
</Placemark>
<Style id="unselectedLine">
<LineStyle>
<color>ff88ffff</color>
<width>4</width>
</LineStyle>
</Style>
<Style id="selectedLine">
<LineStyle>
<color>ff00bbff</color>
<width>5</width>
</LineStyle>
</Style><Folder><name>Edges</name><Placemark>
<styleUrl>#unselectedLine</styleUrl>
<LineString>
<altitudeMode>relativeToGround</altitudeMode>
<coordinates>
 116.942329692495,31.4549599484856,1000100
116.298000455943,31.4770548827494,1000100
115.653389135896,31.4959216237742,1000100
115.008539948189,31.5115564808703,1000100
114.363497294596,31.5239563922458,1000100
113.718305728343,31.5331189274695,1000100
113.073009919369,31.5390422894301,1000100
112.427654619385,31.5417253157858,1000100
111.782284626795,31.5411674799037,1000100
111.136944751537,31.5373688912848,1000100
110.491679779906,31.530330295476,1000100
109.846534439419,31.5200530734674,1000100
109.201553363769,31.5065392405774,1000100
108.556781057958,31.4897914448267,1000100
107.912261863627,31.4698129648059,1000100
107.268039924678,31.4466077070395,1000100
106.624159153226,31.4201802028533,1000100
105.980663195934,31.3905356047493,1000100
105.337595400806,31.3576796822976,1000100
104.694998784467,31.3216188175523,1000100
104.052916,31.28236,1000100 
 104.052916,31.28236,594020.324289857 
 </coordinates>
</LineString>
</Placemark>
<Placemark>
<styleUrl>#unselectedLine</styleUrl>
<LineString>
<altitudeMode>relativeToGround</altitudeMode>
<coordinates>
 116.942329692495,31.4549599484856,1000100
117.930653310631,31.8671709503527,1000100
118.927773322402,32.2716698361261,1000100
119.933735845413,32.6682650436949,1000100
120.948575552014,33.0567638665704,1000100
121.972315026157,33.4369726702087,1000100
123.004964120682,33.8086971266535,1000100
124.046519319189,34.1717424677543,1000100
125.096963107013,34.5259137570989,1000100
126.156263356193,34.8710161806784,1000100
127.224372729679,35.2068553561637,1000100
128.301228110333,35.5332376605231,1000100
129.386750060588,35.8499705755455,1000100
130.480842318877,36.1568630506599,1000100
131.583391339116,36.4537258822566,1000100
132.694265879714,36.7403721085185,1000100
133.813316648591,37.0166174185717,1000100
134.940376010724,37.2822805745537,1000100
136.075257764618,37.5371838449932,1000100
137.217756993905,37.7811534476795,1000100
138.36765,38.01402,1000100 
 138.36765,38.01402,779363.515872895 
 </coordinates>
</LineString>
</Placemark>
<Placemark>
<styleUrl>#unselectedLine</styleUrl>
<LineString>
<altitudeMode>relativeToGround</altitudeMode>
<coordinates>
 116.942329692495,31.4549599484856,1000100
116.490053046272,31.148998883753,1000100
116.04069393326,30.8414675470888,1000100
115.59421309137,30.5323948878198,1000100
115.150571208109,30.221809451058,1000100
114.709728942636,29.9097393817804,1000100
114.271646946602,29.5962124290862,1000100
113.836285883815,29.2812559506147,1000100
113.403606448789,28.9648969171121,1000100
112.97356938418,28.6471619171321,1000100
112.546135497186,28.3280771618586,1000100
112.121265674916,28.0076684900384,1000100
111.698920898779,27.6859613730127,1000100
111.279062257939,27.3629809198362,1000100
110.861650961843,27.0387518824743,1000100
110.446648351897,26.7132986610681,1000100
110.034015912279,26.386645309259,1000100
109.623715279965,26.0588155395634,1000100
109.215708253969,25.7298327287905,1000100
108.809956803847,25.3997199234948,1000100
108.406423077485,25.0684998454568,1000100 
 108.406423077485,25.0684998454568,778646.161203638 
 </coordinates>
</LineString>
</Placemark>
<Placemark>
<styleUrl>#unselectedLine</styleUrl>
<LineString>
<altitudeMode>relativeToGround</altitudeMode>
<coordinates>
 108.406423077485,25.0684998454568,778646.161203638
107.997579063939,25.0983710812536,778646.161203638
107.588539072373,25.1271211459973,778646.161203638
107.179310270819,25.1547480465925,778646.161203638
106.769899879218,25.1812498649723,778646.161203638
106.360315167541,25.206624758565,778646.161203638
105.950563453893,25.2308709607427,778646.161203638
105.540652102579,25.2539867812541,778646.161203638
105.130588522154,25.2759706066392,778646.161203638
104.720380163448,25.296820900626,778646.161203638
104.310034517567,25.3165362045102,778646.161203638
103.89955911387,25.3351151375156,778646.161203638
103.488961517929,25.3525563971372,778646.161203638
103.07824932947,25.3688587594647,778646.161203638
102.667430180289,25.3840210794875,778646.161203638
102.256511732159,25.3980422913808,778646.161203638
101.845501674713,25.4109214087721,778646.161203638
101.434407723319,25.4226575249889,778646.161203638
101.023237616931,25.4332498132855,778646.161203638
100.61199911594,25.4426975270516,778646.161203638
100.2007,25.451,778646.161203638 
 100.2007,25.451,581369.831630407 
 </coordinates>
</LineString>
</Placemark>
<Placemark>
<styleUrl>#unselectedLine</styleUrl>
<LineString>
<altitudeMode>relativeToGround</altitudeMode>
<coordinates>
 108.406423077485,25.0684998454568,778646.161203638
109.111492629156,24.8867899062918,778646.161203638
109.814471819572,24.7017775629439,778646.161203638
110.515347470055,24.5135004603798,778646.161203638
111.214107870456,24.3219965396285,778646.161203638
111.910742763493,24.1273040169142,778646.161203638
112.605243327854,23.9294613632184,778646.161203638
113.297602160154,23.7285072842883,778646.161203638
113.987813255816,23.5244807011088,778646.161203638
114.675871988952,23.317420730851,778646.161203638
115.361775091332,23.1073666683127,778646.161203638
116.045520630508,22.8943579678609,778646.161203638
116.727107987167,22.6784342258865,778646.161203638
117.406537831794,22.4596351637808,778646.161203638
118.083812100708,22.2380006114398,778646.161203638
118.758933971545,22.0135704913039,778646.161203638
119.431907838259,21.786384802936,778646.161203638
120.102739285695,21.5564836081416,778646.161203638
120.771435063813,21.3239070166346,778646.161203638
121.438003061618,21.0886951722479,778646.161203638
122.10245228084,20.8508882396898,778646.161203638 
 122.10245228084,20.8508882396898,581939.160732992 
 </coordinates>
</LineString>
</Placemark>
<Placemark>
<styleUrl>#unselectedLine</styleUrl>
<LineString>
<altitudeMode>relativeToGround</altitudeMode>
<coordinates>
 122.10245228084,20.8508882396898,581939.160732992
122.099468330369,21.2454351106731,581939.160732992
122.096468359237,21.6399819288892,581939.160732992
122.093451951241,22.0345286929672,581939.160732992
122.090418682473,22.429075401511,581939.160732992
122.087368121053,22.8236220530981,581939.160732992
122.084299826867,23.2181686462787,581939.160732992
122.081213351284,23.6127151795754,581939.160732992
122.078108236871,24.0072616514814,581939.160732992
122.074984017097,24.4018080604601,581939.160732992
122.071840216026,24.7963544049438,581939.160732992
122.068676347999,25.1909006833331,581939.160732992
122.065491917306,25.5854468939951,581939.160732992
122.062286417849,25.9799930352629,581939.160732992
122.059059332784,26.3745391054341,581939.160732992
122.055810134163,26.7690851027699,581939.160732992
122.052538282554,27.1636310254934,581939.160732992
122.049243226649,27.5581768717889,581939.160732992
122.04592440286,27.9527226398001,581939.160732992
122.042581234897,28.3472683276287,581939.160732992
122.039213133333,28.7418139333333,581939.160732992 
 122.039213133333,28.7418139333333,382260.26234685 
 </coordinates>
</LineString>
</Placemark>
<Placemark>
<styleUrl>#unselectedLine</styleUrl>
<LineString>
<altitudeMode>relativeToGround</altitudeMode>
<coordinates>
 122.039213133333,28.7418139333333,382260.26234685
122.800116635195,29.1377859594973,382260.26234685
123.566873325994,29.5294273067401,382260.26234685
124.33955679904,29.9166341720326,382260.26234685
125.118237533859,30.2993015144249,382260.26234685
125.902982665998,30.6773230861336,382260.26234685
126.693855748817,31.0505914683677,382260.26234685
127.490916507554,31.418998112121,382260.26234685
128.294220586058,31.7824333841568,382260.26234685
129.103819286651,32.1407866184061,382260.26234685
129.919759303633,32.4939461729958,382260.26234685
130.742082451085,32.8417994931149,382260.26234685
131.570825385662,33.1842331799165,382260.26234685
132.406019325199,33.5211330656431,382260.26234685
133.247689764032,33.8523842951453,382260.26234685
134.095856186047,34.177871413949,382260.26234685
134.950531776569,34.4974784630043,382260.26234685
135.811723134315,34.8110890802287,382260.26234685
136.679429984716,35.1185866089275,382260.26234685
137.553644896066,35.4198542131493,382260.26234685
138.434353,35.714775,382260.26234685 
 138.434353,35.714775,189109.671003689 
 </coordinates>
</LineString>
</Placemark>
<Placemark>
<styleUrl>#unselectedLine</styleUrl>
<LineString>
<altitudeMode>relativeToGround</altitudeMode>
<coordinates>
 122.039213133333,28.7418139333333,382260.26234685
121.915069273513,28.5766309297593,382260.26234685
121.791314829487,28.4113352902166,382260.26234685
121.667946183056,28.2459281368814,382260.26234685
121.544959742582,28.0804105819919,382260.26234685
121.422351942736,27.9147837279702,382260.26234685
121.300119244246,27.7490486675434,382260.26234685
121.178258133643,27.5832064838628,382260.26234685
121.056765123016,27.4172582506221,382260.26234685
120.935636749757,27.2512050321739,382260.26234685
120.814869576319,27.0850478836454,382260.26234685
120.694460189968,26.918787851052,382260.26234685
120.574405202536,26.7524259714104,382260.26234685
120.454701250182,26.5859632728498,382260.26234685
120.335344993146,26.4194007747221,382260.26234685
120.216333115508,26.2527394877109,382260.26234685
120.097662324953,26.0859804139388,382260.26234685
119.979329352527,25.9191245470746,382260.26234685
119.861330952406,25.7521728724375,382260.26234685
119.743663901655,25.5851263671019,382260.26234685
119.626325,25.417986,382260.26234685 
 119.626325,25.417986,192483.894818346 
 </coordinates>
</LineString>
</Placemark>
<Placemark>
<styleUrl>#unselectedLine</styleUrl>
<LineString>
<altitudeMode>relativeToGround</altitudeMode>
<coordinates>
 122.039213133333,28.7418139333333,382260.26234685
121.957862273316,28.5049652811482,382260.26234685
121.876875887792,28.2680684051177,382260.26234685
121.796248854987,28.0311239925157,382260.26234685
121.715976119464,27.79413272143,382260.26234685
121.636052690859,27.5570952609425,382260.26234685
121.55647364264,27.3200122713054,382260.26234685
121.477234110897,27.0828844041145,382260.26234685
121.398329293148,26.8457123024782,382260.26234685
121.319754447171,26.6084966011834,382260.26234685
121.241504889865,26.3712379268576,382260.26234685
121.163575996125,26.1339368981282,382260.26234685
121.085963197745,25.8965941257781,382260.26234685
121.008661982337,25.6592102128984,382260.26234685
120.931667892275,25.4217857550379,382260.26234685
120.854976523659,25.1843213403497,382260.26234685
120.778583525297,24.9468175497347,382260.26234685
120.702484597708,24.7092749569821,382260.26234685
120.626675492143,24.471694128908,382260.26234685
120.551152009623,24.23407562549,382260.26234685
120.47591,23.99642,382260.26234685 
 120.47591,23.99642,192483.894818346 
 </coordinates>
</LineString>
</Placemark>
<Placemark>
<styleUrl>#unselectedLine</styleUrl>
<LineString>
<altitudeMode>relativeToGround</altitudeMode>
<coordinates>
 122.039213133333,28.7418139333333,382260.26234685
121.90476503121,28.8723643487683,382260.26234685
121.769978840111,29.0027810267855,382260.26234685
121.634852231799,29.1330629077004,382260.26234685
121.499382868549,29.2632089247737,382260.26234685
121.363568403146,29.3932180041529,382260.26234685
121.227406478875,29.5230890648141,382260.26234685
121.090894729523,29.6528210185033,382260.26234685
120.954030779373,29.7824127696779,382260.26234685
120.816812243208,29.9118632154466,382260.26234685
120.679236726311,30.0411712455109,382260.26234685
120.54130182447,30.170335742105,382260.26234685
120.40300512398,30.2993555799356,382260.26234685
120.264344201654,30.4282296261221,382260.26234685
120.125316624834,30.5569567401359,382260.26234685
119.985919951394,30.6855357737399,382260.26234685
119.846151729761,30.813965570927,382260.26234685
119.706009498928,30.9422449678596,382260.26234685
119.565490788469,31.0703727928078,382260.26234685
119.42459311856,31.1983478660878,382260.26234685
119.283314,31.326169,382260.26234685 
 119.283314,31.326169,192483.894818346 
 </coordinates>
</LineString>
</Placemark>
<Placemark>
<styleUrl>#unselectedLine</styleUrl>
<LineString>
<altitudeMode>relativeToGround</altitudeMode>
<coordinates>
 122.039213133333,28.7418139333333,382260.26234685
121.550071335957,28.6836950709014,382260.26234685
121.061480347146,28.6238198393166,382260.26234685
120.573454482525,28.562194594676,382260.26234685
120.086007825539,28.498825855755,382260.26234685
119.599154222976,28.4337203014544,382260.26234685
119.112907280674,28.366884768207,382260.26234685
118.627280359421,28.2983262473432,382260.26234685
118.142286571045,28.2280518824207,382260.26234685
117.657938774699,28.1560689665188,382260.26234685
117.174249573337,28.0823849395018,382260.26234685
116.691231310385,28.0070073852515,382260.26234685
116.208896066605,27.9299440288735,382260.26234685
115.727255657154,27.8512027338782,382260.26234685
115.246321628832,27.7707914993402,382260.26234685
114.766105257531,27.6887184570373,382260.26234685
114.286617545864,27.6049918685721,382260.26234685
113.807869220995,27.5196201224795,382260.26234685
113.32987073265,27.43261173132,382260.26234685
112.852632251325,27.3439753287638,382260.26234685
112.376163666667,27.2537196666667,382260.26234685 
 112.376163666667,27.2537196666667,191918.361243111 
 </coordinates>
</LineString>
</Placemark>
<Placemark>
<styleUrl>#unselectedLine</styleUrl>
<LineString>
<altitudeMode>relativeToGround</altitudeMode>
<coordinates>
 112.376163666667,27.2537196666667,191918.361243111
112.652109826577,27.3429368279011,191918.361243111
112.928499358241,27.4316108875286,191918.361243111
113.205331929855,27.5197389088574,191918.361243111
113.482607162627,27.6073179587236,191918.361243111
113.760324630399,27.6943451077509,191918.361243111
114.038483859287,27.7808174306134,191918.361243111
114.317084327307,27.8667320063017,191918.361243111
114.596125464029,27.9520859183921,191918.361243111
114.875606650214,28.0368762553191,191918.361243111
115.155527217476,28.1211001106514,191918.361243111
115.435886447936,28.2047545833708,191918.361243111
115.716683573891,28.2878367781541,191918.361243111
115.997917777487,28.3703438056584,191918.361243111
116.279588190395,28.4522727828095,191918.361243111
116.561693893502,28.5336208330928,191918.361243111
116.8442339166,28.614385086848,191918.361243111
117.127207238092,28.6945626815661,191918.361243111
117.410612784694,28.7741507621895,191918.361243111
117.69444943116,28.8531464814151,191918.361243111
117.978716,28.931547,191918.361243111 
 117.978716,28.931547,1420.84351799844 
 </coordinates>
</LineString>
</Placemark>
<Placemark>
<styleUrl>#unselectedLine</styleUrl>
<LineString>
<altitudeMode>relativeToGround</altitudeMode>
<coordinates>
 112.376163666667,27.2537196666667,191918.361243111
112.399399652384,27.364277422076,191918.361243111
112.422682094474,27.4748313231139,191918.361243111
112.446011304648,27.5853813437827,191918.361243111
112.469387596534,27.695927457923,191918.361243111
112.492811285691,27.8064696392123,191918.361243111
112.516282689627,27.9170078611638,191918.361243111
112.539802127817,28.0275420971242,191918.361243111
112.563369921723,28.1380723202727,191918.361243111
112.586986394812,28.2485985036192,191918.361243111
112.610651872573,28.3591206200028,191918.361243111
112.634366682539,28.46963864209,191918.361243111
112.658131154303,28.5801525423731,191918.361243111
112.681945619539,28.6906622931688,191918.361243111
112.70581041202,28.8011678666163,191918.361243111
112.72972586764,28.9116692346756,191918.361243111
112.753692324432,29.0221663691261,191918.361243111
112.777710122589,29.1326592415645,191918.361243111
112.801779604484,29.2431478234033,191918.361243111
112.825901114689,29.3536320858689,191918.361243111
112.850075,29.464112,191918.361243111 
 112.850075,29.464112,2141.99371460678 
 </coordinates>
</LineString>
</Placemark>
<Placemark>
<styleUrl>#unselectedLine</styleUrl>
<LineString>
<altitudeMode>relativeToGround</altitudeMode>
<coordinates>
 112.376163666667,27.2537196666667,191918.361243111
112.062823103575,27.0654439278206,191918.361243111
111.750534929674,26.8764762042332,191918.361243111
111.439290889889,26.6868244191518,191918.361243111
111.12908268126,26.4964964415971,191918.361243111
110.819901955447,26.305500086478,191918.361243111
110.51174032118,26.1138431147251,191918.361243111
110.204589346637,25.9215332334412,191918.361243111
109.898440561759,25.7285780960684,191918.361243111
109.593285460506,25.5349853025721,191918.361243111
109.289115503047,25.3407623996401,191918.361243111
108.985922117891,25.1459168808969,191918.361243111
108.683696703957,24.9504561871323,191918.361243111
108.382430632582,24.7543877065446,191918.361243111
108.082115249474,24.5577187749968,191918.361243111
107.782741876606,24.3604566762855,191918.361243111
107.484301814048,24.1626086424228,191918.361243111
107.186786341753,23.9641818539299,191918.361243111
106.890186721277,23.765183440142,191918.361243111
106.594494197451,23.5656204795247,191918.361243111
106.2997,23.3655,191918.361243111 
 106.2997,23.3655,100 
 </coordinates>
</LineString>
</Placemark>
<Placemark>
<styleUrl>#unselectedLine</styleUrl>
<LineString>
<altitudeMode>relativeToGround</altitudeMode>
<coordinates>
 122.10245228084,20.8508882396898,581939.160732992
122.105420619394,20.4563413172857,581939.160732992
122.108373747565,20.0617943447832,581939.160732992
122.11131205991,19.6672473234819,581939.160732992
122.114235944243,19.2727002546591,581939.160732992
122.117145781852,18.8781531395707,581939.160732992
122.120041947723,18.4836059794519,581939.160732992
122.12292481074,18.0890587755175,581939.160732992
122.125794733899,17.6945115289632,581939.160732992
122.128652074498,17.2999642409659,581939.160732992
122.131497184333,16.9054169126842,581939.160732992
122.134330409885,16.5108695452593,581939.160732992
122.137152092502,16.1163221398156,581939.160732992
122.139962568575,15.721774697461,581939.160732992
122.142762169711,15.3272272192877,581939.160732992
122.145551222899,14.9326797063727,581939.160732992
122.14833005068,14.5381321597784,581939.160732992
122.151098971296,14.143584580553,581939.160732992
122.153858298855,13.7490369697311,581939.160732992
122.156608343479,13.354489328334,581939.160732992
122.159349411448,12.9599416573707,581939.160732992 
 122.159349411448,12.9599416573707,374297.245965354 
 </coordinates>
</LineString>
</Placemark>
<Placemark>
<styleUrl>#unselectedLine</styleUrl>
<LineString>
<altitudeMode>relativeToGround</altitudeMode>
<coordinates>
 122.159349411448,12.9599416573707,374297.245965354
122.123436104047,12.9393407296204,374297.245965354
122.087528730368,12.9187348901018,374297.245965354
122.051627281066,12.8981241477182,374297.245965354
122.015731746794,12.8775085113697,374297.245965354
121.979842118198,12.8568879899529,374297.245965354
121.943958385922,12.8362625923611,374297.245965354
121.908080540608,12.8156323274842,374297.245965354
121.872208572892,12.7949972042089,374297.245965354
121.836342473408,12.7743572314183,374297.245965354
121.800482232785,12.7537124179925,374297.245965354
121.764627841649,12.7330627728079,374297.245965354
121.728779290625,12.712408304738,374297.245965354
121.69293657033,12.6917490226526,374297.245965354
121.657099671381,12.6710849354183,374297.245965354
121.62126858439,12.6504160518985,374297.245965354
121.585443299967,12.6297423809531,374297.245965354
121.549623808716,12.6090639314389,374297.245965354
121.513810101239,12.5883807122091,374297.245965354
121.478002168135,12.5676927321139,374297.245965354
121.4422,12.547,374297.245965354 
 121.4422,12.547,184338.693124023 
 </coordinates>
</LineString>
</Placemark>
<Placemark>
<styleUrl>#unselectedLine</styleUrl>
<LineString>
<altitudeMode>relativeToGround</altitudeMode>
<coordinates>
 122.159349411448,12.9599416573707,374297.245965354
122.195268661914,12.980537664446,374297.245965354
122.231193864781,13.0011287419362,374297.245965354
122.267125029385,13.0217148809279,374297.245965354
122.303062165055,13.0422960725043,374297.245965354
122.339005281118,13.0628723077451,374297.245965354
122.374954386897,13.0834435777269,374297.245965354
122.410909491713,13.1040098735226,374297.245965354
122.446870604879,13.1245711862019,374297.245965354
122.482837735708,13.1451275068311,374297.245965354
122.518810893509,13.1656788264731,374297.245965354
122.554790087585,13.1862251361874,374297.245965354
122.590775327237,13.20676642703,374297.245965354
122.626766621762,13.2273026900537,374297.245965354
122.662763980453,13.2478339163078,374297.245965354
122.698767412599,13.2683600968381,374297.245965354
122.734776927484,13.2888812226871,374297.245965354
122.770792534392,13.3093972848939,374297.245965354
122.806814242599,13.3299082744941,374297.245965354
122.842842061378,13.3504141825198,374297.245965354
122.878876,13.370915,374297.245965354 
 122.878876,13.370915,184520.87843685 
 </coordinates>
</LineString>
</Placemark>
<Placemark>
<styleUrl>#unselectedLine</styleUrl>
<LineString>
<altitudeMode>relativeToGround</altitudeMode>
<coordinates>
 108.406423077485,25.0684998454568,778646.161203638
108.140568789094,25.2651360383674,778646.161203638
107.873852933316,25.4612945534826,778646.161203638
107.606267163659,25.6569695801618,778646.161203638
107.337803128207,25.8521552615576,778646.161203638
107.068452470716,26.0468456942375,778646.161203638
106.79820683175,26.2410349278128,778646.161203638
106.527057849866,26.4347169645717,778646.161203638
106.254997162841,26.6278857591186,778646.161203638
105.982016408949,26.8205352180194,778646.161203638
105.708107228274,27.012659199454,778646.161203638
105.433261264085,27.204251512875,778646.161203638
105.157470164249,27.3953059186736,778646.161203638
104.880725582694,27.5858161278536,778646.161203638
104.60301918093,27.7757758017129,778646.161203638
104.324342629614,27.9651785515339,778646.161203638
104.044687610169,28.1540179382818,778646.161203638
103.764045816459,28.3422874723131,778646.161203638
103.482408956512,28.5299806130931,778646.161203638
103.199768754309,28.7170907689235,778646.161203638
102.916116951613,28.9036112966805,778646.161203638 
 102.916116951613,28.9036112966805,585438.636950218 
 </coordinates>
</LineString>
</Placemark>
<Placemark>
<styleUrl>#unselectedLine</styleUrl>
<LineString>
<altitudeMode>relativeToGround</altitudeMode>
<coordinates>
 102.916116951613,28.9036112966805,585438.636950218
102.881360681188,28.8388710025117,585438.636950218
102.846647636418,28.7741218110515,585438.636950218
102.811977654122,28.7093637571036,585438.636950218
102.777350571667,28.6445968753449,585438.636950218
102.742766226962,28.5798212003261,585438.636950218
102.708224458457,28.5150367664726,585438.636950218
102.673725105144,28.4502436080848,585438.636950218
102.639268006549,28.3854417593391,585438.636950218
102.604853002732,28.3206312542884,585438.636950218
102.570479934283,28.2558121268626,585438.636950218
102.536148642324,28.1909844108695,585438.636950218
102.501858968501,28.1261481399953,585438.636950218
102.467610754983,28.0613033478053,585438.636950218
102.433403844461,27.9964500677443,585438.636950218
102.399238080146,27.9315883331376,585438.636950218
102.365113305763,27.8667181771913,585438.636950218
102.331029365552,27.8018396329931,585438.636950218
102.296986104264,27.7369527335128,585438.636950218
102.262983367158,27.6720575116031,585438.636950218
102.229021,27.607154,585438.636950218 
 102.229021,27.607154,392056.518438672 
 </coordinates>
</LineString>
</Placemark>
<Placemark>
<styleUrl>#unselectedLine</styleUrl>
<LineString>
<altitudeMode>relativeToGround</altitudeMode>
<coordinates>
 102.916116951613,28.9036112966805,585438.636950218
102.950916611425,28.968342658627,585438.636950218
102.985759824904,29.0330650532919,585438.636950218
103.020646756888,29.0977784454872,585438.636950218
103.05557757277,29.1624827998957,585438.636950218
103.090552438505,29.2271780810697,585438.636950218
103.125571520608,29.2918642534309,585438.636950218
103.160634986161,29.3565412812695,585438.636950218
103.195743002814,29.4212091287435,585438.636950218
103.230895738787,29.4858677598779,585438.636950218
103.266093362873,29.5505171385644,585438.636950218
103.301336044442,29.6151572285601,585438.636950218
103.336623953442,29.6797879934872,585438.636950218
103.371957260404,29.7444093968325,585438.636950218
103.407336136441,29.809021401946,585438.636950218
103.442760753255,29.8736239720407,585438.636950218
103.478231283138,29.9382170701919,585438.636950218
103.513747898975,30.0028006593362,585438.636950218
103.549310774245,30.0673747022709,585438.636950218
103.584920083027,30.1319391616533,585438.636950218
103.620576,30.196494,585438.636950218 
 103.620576,30.196494,392561.323576298 
 </coordinates>
</LineString>
</Placemark>
</Folder></Document>
</kml>
