# Supplementary material for: Comparative Phylogenetic Studies on Schistosoma japonicum and Its Snail Intermediate Host Oncomelania hupensis: Origins, Dispersal and Coevolution
Source: PLoS Negl Trop Dis. 2015 Jul 31;9(7):e0003935. doi: 10.1371/journal.pntd.0003935 (PMC4521948; doi:10.1371/journal.pntd.0003935)
Supplement: S1 Dataset — File A, Oncomelania populations; File B, Schistosoma populations; File C, extended set of Schistosoma populations. (ZIP) [file pntd.0003935.s001.zip › S1_Dataset/S1_DatasetB.kml]

<?xml version="1.0"?>
<kml xmlns="http://earth.google.com/kml/2.0">
<Document><description>Produced using Phylo2GE R script</description>
<name>R2G2 - Phylo2GE</name>
<open>0</open><Placemark>
<name> LAO_Khng_SMK_NC002529 </name>
<LookAt>
<longitude> 105.8659 </longitude>
<latitude> 14.12056 </latitude>
<range> 888988.9 </range>
</LookAt><Point>
<altitudeMode>relativeToGround</altitudeMode>
<extrude>1</extrude>
<coordinates> 105.86586,14.12056,888988.888888889 </coordinates>
</Point>
</Placemark>
<Placemark>
<name> DLB_HanY_SJP_HM120842 </name>
<LookAt>
<longitude> 114.0169 </longitude>
<latitude> 30.56888 </latitude>
<range> 777877.8 </range>
</LookAt><Point>
<altitudeMode>relativeToGround</altitudeMode>
<extrude>1</extrude>
<coordinates> 114.016944,30.56888,777877.777777778 </coordinates>
</Point>
</Placemark>
<Placemark>
<name> DLB_HHZN_SJP_HM120845 </name>
<LookAt>
<longitude> 113.0667 </longitude>
<latitude> 29.61667 </latitude>
<range> 555655.6 </range>
</LookAt><Point>
<altitudeMode>relativeToGround</altitudeMode>
<extrude>1</extrude>
<coordinates> 113.06666,29.61667,555655.555555556 </coordinates>
</Point>
</Placemark>
<Placemark>
<name> THP_Nian_SJP_HM120841 </name>
<LookAt>
<longitude> 119.4432 </longitude>
<latitude> 31.0675 </latitude>
<range> 555655.6 </range>
</LookAt><Point>
<altitudeMode>relativeToGround</altitudeMode>
<extrude>1</extrude>
<coordinates> 119.4432,31.0675,555655.555555556 </coordinates>
</Point>
</Placemark>
<Placemark>
<name> SCB_Baiy_SJP_HM120846 </name>
<LookAt>
<longitude> 103.9002 </longitude>
<latitude> 30.0373 </latitude>
<range> 555655.6 </range>
</LookAt><Point>
<altitudeMode>relativeToGround</altitudeMode>
<extrude>1</extrude>
<coordinates> 103.9002,30.0373,555655.555555556 </coordinates>
</Point>
</Placemark>
<Placemark>
<name> SAV_Buzi_SJP_KF279407 </name>
<LookAt>
<longitude> 102.3087 </longitude>
<latitude> 27.87505 </latitude>
<range> 444544.4 </range>
</LookAt><Point>
<altitudeMode>relativeToGround</altitudeMode>
<extrude>1</extrude>
<coordinates> 102.30867,27.87505,444544.444444444 </coordinates>
</Point>
</Placemark>
<Placemark>
<name> YEB_Chao_SJP_HM120847 </name>
<LookAt>
<longitude> 100.1178 </longitude>
<latitude> 25.82887 </latitude>
<range> 444544.4 </range>
</LookAt><Point>
<altitudeMode>relativeToGround</altitudeMode>
<extrude>1</extrude>
<coordinates> 100.11777,25.82887,444544.444444444 </coordinates>
</Point>
</Placemark>
<Placemark>
<name> YEB_Chao_SJP_HM120848 </name>
<LookAt>
<longitude> 100.1178 </longitude>
<latitude> 25.82887 </latitude>
<range> 444544.4 </range>
</LookAt><Point>
<altitudeMode>relativeToGround</altitudeMode>
<extrude>1</extrude>
<coordinates> 100.11777,25.82887,444544.444444444 </coordinates>
</Point>
</Placemark>
<Placemark>
<name> YEB_Chao_SJP_KF279408 </name>
<LookAt>
<longitude> 100.1178 </longitude>
<latitude> 25.82887 </latitude>
<range> 444544.4 </range>
</LookAt><Point>
<altitudeMode>relativeToGround</altitudeMode>
<extrude>1</extrude>
<coordinates> 100.11777,25.82887,444544.444444444 </coordinates>
</Point>
</Placemark>
<Placemark>
<name> YEB_Ygsh_SJP_KF279409 </name>
<LookAt>
<longitude> 100.759 </longitude>
<latitude> 26.66449 </latitude>
<range> 444544.4 </range>
</LookAt><Point>
<altitudeMode>relativeToGround</altitudeMode>
<extrude>1</extrude>
<coordinates> 100.75896,26.66449,444544.444444444 </coordinates>
</Point>
</Placemark>
<Placemark>
<name> THP_LaoD_SJP_NC002544 </name>
<LookAt>
<longitude> 117.7664 </longitude>
<latitude> 30.95422 </latitude>
<range> 333433.3 </range>
</LookAt><Point>
<altitudeMode>relativeToGround</altitudeMode>
<extrude>1</extrude>
<coordinates> 117.76638,30.95422,333433.333333333 </coordinates>
</Point>
</Placemark>
<Placemark>
<name> THP_Houc_SJP_HM120843 </name>
<LookAt>
<longitude> 119.685 </longitude>
<latitude> 31.0931 </latitude>
<range> 222322.2 </range>
</LookAt><Point>
<altitudeMode>relativeToGround</altitudeMode>
<extrude>1</extrude>
<coordinates> 119.685,31.0931,222322.222222222 </coordinates>
</Point>
</Placemark>
<Placemark>
<name> THP_Ming_SJP_KF279405 </name>
<LookAt>
<longitude> 117.4549 </longitude>
<latitude> 30.67347 </latitude>
<range> 222322.2 </range>
</LookAt><Point>
<altitudeMode>relativeToGround</altitudeMode>
<extrude>1</extrude>
<coordinates> 117.45493,30.67347,222322.222222222 </coordinates>
</Point>
</Placemark>
<Placemark>
<name> THP_Ming_SJP_KF279406 </name>
<LookAt>
<longitude> 117.4549 </longitude>
<latitude> 30.67347 </latitude>
<range> 111211.1 </range>
</LookAt><Point>
<altitudeMode>relativeToGround</altitudeMode>
<extrude>1</extrude>
<coordinates> 117.45493,30.67347,111211.111111111 </coordinates>
</Point>
</Placemark>
<Placemark>
<name> PLB_Dami_SJP_HM120844 </name>
<LookAt>
<longitude> 116.4887 </longitude>
<latitude> 28.9931 </latitude>
<range> 100 </range>
</LookAt><Point>
<altitudeMode>relativeToGround</altitudeMode>
<extrude>1</extrude>
<coordinates> 116.4887,28.9931,100 </coordinates>
</Point>
</Placemark>
<Placemark>
<name> TAI_Puya_SJP_KF279410 </name>
<LookAt>
<longitude> 120.4759 </longitude>
<latitude> 23.99642 </latitude>
<range> 100 </range>
</LookAt><Point>
<altitudeMode>relativeToGround</altitudeMode>
<extrude>1</extrude>
<coordinates> 120.47591,23.99642,100 </coordinates>
</Point>
</Placemark>
<Style id="unselectedLine">
<LineStyle>
<color>ff88ffff</color>
<width>4</width>
</LineStyle>
</Style>
<Style id="selectedLine">
<LineStyle>
<color>ff00bbff</color>
<width>5</width>
</LineStyle>
</Style><Folder><name>Edges</name><Placemark>
<styleUrl>#unselectedLine</styleUrl>
<LineString>
<altitudeMode>relativeToGround</altitudeMode>
<coordinates>
 108.740366827633,22.143528354037,1000100
108.589823626795,21.7434816243421,1000100
108.440116676937,21.3432995445771,1000100
108.29122481651,20.9429855838537,1000100
108.14312724709,20.5425431491304,1000100
107.995803521965,20.1419755872265,1000100
107.849233535031,19.741286186776,1000100
107.703397509992,19.3404781801256,1000100
107.558275989854,18.9395547451772,1000100
107.413849826697,18.5385190071794,1000100
107.27010017171,18.1373740404675,1000100
107.127008465502,17.7361228701561,1000100
106.984556428642,17.3347684737848,1000100
106.842726052457,16.9333137829202,1000100
106.701499590051,16.5317616847142,1000100
106.560859547549,16.1301150234219,1000100
106.420788675552,15.7283766018803,1000100
106.281269960805,15.3265491829489,1000100
106.142286618053,14.924635490914,1000100
106.003822082092,14.5226382128589,1000100
105.86586,14.12056,1000100 
 105.86586,14.12056,888988.888888889 
 </coordinates>
</LineString>
</Placemark>
<Placemark>
<styleUrl>#unselectedLine</styleUrl>
<LineString>
<altitudeMode>relativeToGround</altitudeMode>
<coordinates>
 108.740366827633,22.143528354037,1000100
108.89176781587,22.543436200323,1000100
109.044048514873,22.9432015634945,1000100
109.19723124739,23.3428207752741,1000100
109.351338748351,23.7422900965375,1000100
109.506394178038,24.1416057149666,1000100
109.662421135663,24.5407637426271,1000100
109.819443673344,24.9397602134675,1000100
109.977486310511,25.3385910807374,1000100
110.13657404875,25.7372522143197,1000100
110.296732387106,26.1357393979753,1000100
110.457987337861,26.534048326495,1000100
110.620365442808,26.9321746027558,1000100
110.78389379003,27.3301137346769,1000100
110.948600031222,27.7278611320715,1000100
111.114512399553,28.1254121033905,1000100
111.28165972811,28.5227618523521,1000100
111.450071468936,28.9199054744547,1000100
111.619777712681,29.3168379533658,1000100
111.790809208902,29.7135541571834,1000100
111.963197387023,30.1100488345638,1000100 
 111.963197387023,30.1100488345638,888988.888888889 
 </coordinates>
</LineString>
</Placemark>
<Placemark>
<styleUrl>#unselectedLine</styleUrl>
<LineString>
<altitudeMode>relativeToGround</altitudeMode>
<coordinates>
 111.963197387023,30.1100488345638,888988.888888889
112.065424597641,30.1337494673008,888988.888888889
112.16770083,30.1573708711364,888988.888888889
112.270025989659,30.1809129328371,888988.888888889
112.37239998134,30.2043755393883,888988.888888889
112.474822708925,30.2277585779956,888988.888888889
112.577294075456,30.2510619360873,888988.888888889
112.679813983136,30.2742855013155,888988.888888889
112.782382333327,30.2974291615585,888988.888888889
112.884999026552,30.3204928049226,888988.888888889
112.987663962491,30.3434763197438,888988.888888889
113.090377039987,30.3663795945896,888988.888888889
113.19313815704,30.389202518261,888988.888888889
113.295947210808,30.4119449797943,888988.888888889
113.398804097611,30.4346068684633,888988.888888889
113.501708712925,30.4571880737804,888988.888888889
113.604660951387,30.4796884854992,888988.888888889
113.707660706792,30.5021079936161,888988.888888889
113.810707872094,30.5244464883721,888988.888888889
113.913802339406,30.5467038602547,888988.888888889
114.016944,30.56888,888988.888888889 
 114.016944,30.56888,777877.777777778 
 </coordinates>
</LineString>
</Placemark>
<Placemark>
<styleUrl>#unselectedLine</styleUrl>
<LineString>
<altitudeMode>relativeToGround</altitudeMode>
<coordinates>
 111.963197387023,30.1100488345638,888988.888888889
111.861019291747,30.0862690863755,888988.888888889
111.758890404575,30.0624103364011,888988.888888889
111.656810817434,30.0384726985188,888988.888888889
111.55478062141,30.0144562868183,888988.888888889
111.452799906753,29.9903612155984,888988.888888889
111.350868762879,29.966187599366,888988.888888889
111.248987278365,29.9419355528334,888988.888888889
111.147155540953,29.9176051909171,888988.888888889
111.045373637551,29.8931966287357,888988.888888889
110.943641654231,29.8687099816082,888988.888888889
110.841959676232,29.844145365052,888988.888888889
110.74032778796,29.8195028947814,888988.888888889
110.638746072987,29.7947826867055,888988.888888889
110.537214614054,29.7699848569265,888988.888888889
110.43573349307,29.7451095217379,888988.888888889
110.334302791114,29.7201567976229,888988.888888889
110.232922588433,29.6951268012523,888988.888888889
110.131592964448,29.6700196494826,888988.888888889
110.030313997747,29.6448354593549,888988.888888889
109.929085766095,29.6195743480923,888988.888888889 
 109.929085766095,29.6195743480923,777877.777777778 
 </coordinates>
</LineString>
</Placemark>
<Placemark>
<styleUrl>#unselectedLine</styleUrl>
<LineString>
<altitudeMode>relativeToGround</altitudeMode>
<coordinates>
 109.929085766095,29.6195743480923,777877.777777778
110.241779298907,29.6647191561507,777877.777777778
110.554751333451,29.7091294020256,777877.777777778
110.867998031387,29.7528031105986,777877.777777778
111.181515507382,29.7957383343702,777877.777777778
111.495299829587,29.8379331537854,777877.777777778
111.809347020131,29.8793856775578,777877.777777778
112.123653055625,29.9200940429886,777877.777777778
112.438213867692,29.9600564162846,777877.777777778
112.753025343502,29.9992709928715,777877.777777778
113.068083326332,30.0377359977041,777877.777777778
113.383383616132,30.0754496855737,777877.777777778
113.698921970113,30.1124103414107,777877.777777778
114.014694103351,30.1486162805846,777877.777777778
114.330695689398,30.1840658491988,777877.777777778
114.646922360919,30.2187574243827,777877.777777778
114.963369710333,30.2526894145787,777877.777777778
115.280033290479,30.2858602598255,777877.777777778
115.596908615286,30.3182684320364,777877.777777778
115.913991160467,30.3499124352735,777877.777777778
116.231276364222,30.3807908060175,777877.777777778 
 116.231276364222,30.3807908060175,666766.666666667 
 </coordinates>
</LineString>
</Placemark>
<Placemark>
<styleUrl>#unselectedLine</styleUrl>
<LineString>
<altitudeMode>relativeToGround</altitudeMode>
<coordinates>
 116.231276364222,30.3807908060175,666766.666666667
116.071897364741,30.3443950381379,666766.666666667
115.912637167631,30.3078061227294,666766.666666667
115.753496137068,30.2710244866294,666766.666666667
115.594474632264,30.234050557965,666766.666666667
115.435573007472,30.1968847661362,666766.666666667
115.276791611986,30.1595275417988,666766.666666667
115.118130790149,30.1219793168475,666766.666666667
114.959590881356,30.0842405243992,666766.666666667
114.801172220056,30.0463115987761,666766.666666667
114.64287513576,30.0081929754892,666766.666666667
114.484699953044,29.9698850912209,666766.666666667
114.326646991556,29.9313883838094,666766.666666667
114.16871656602,29.8927032922309,666766.666666667
114.010908986245,29.8538302565841,666766.666666667
113.853224557129,29.8147697180728,666766.666666667
113.695663578665,29.77552211899,666766.666666667
113.538226345952,29.7360879027012,666766.666666667
113.380913149197,29.6964675136283,666766.666666667
113.223724273729,29.6566613972328,666766.666666667
113.06666,29.61667,666766.666666667 
 113.06666,29.61667,555655.555555556 
 </coordinates>
</LineString>
</Placemark>
<Placemark>
<styleUrl>#unselectedLine</styleUrl>
<LineString>
<altitudeMode>relativeToGround</altitudeMode>
<coordinates>
 116.231276364222,30.3807908060175,666766.666666667
116.390773796933,30.4169930008376,666766.666666667
116.550389288762,30.4530011983911,666766.666666667
116.71012246063,30.4888149758119,666766.666666667
116.869972928483,30.5244339115919,666766.666666667
117.029940303293,30.559857585598,666766.666666667
117.190024191058,30.595085579089,666766.666666667
117.350224192801,30.6301174747334,666766.666666667
117.510539904568,30.6649528566262,666766.666666667
117.670970917431,30.6995913103062,666766.666666667
117.831516817484,30.7340324227731,666766.666666667
117.99217718585,30.7682757825051,666766.666666667
118.152951598675,30.8023209794762,666766.666666667
118.313839627136,30.836167605173,666766.666666667
118.474840837439,30.8698152526127,666766.666666667
118.635954790824,30.9032635163599,666766.666666667
118.797181043565,30.9365119925445,666766.666666667
118.958519146974,30.9695602788786,666766.666666667
119.119968647408,31.002407974674,666766.666666667
119.281529086266,31.0350546808599,666766.666666667
119.4432,31.0675,666766.666666667 
 119.4432,31.0675,555655.555555556 
 </coordinates>
</LineString>
</Placemark>
<Placemark>
<styleUrl>#unselectedLine</styleUrl>
<LineString>
<altitudeMode>relativeToGround</altitudeMode>
<coordinates>
 109.929085766095,29.6195743480923,777877.777777778
109.616674525899,29.5736969802588,777877.777777778
109.304549321304,29.5270890820174,777877.777777778
108.992713846965,29.4797527093598,777877.777777778
108.681171748795,29.4316899445664,777877.777777778
108.369926623566,29.3829028958675,777877.777777778
108.058982018526,29.3333936971029,777877.777777778
107.748341431035,29.2831645073793,777877.777777778
107.438008308217,29.232217510726,777877.777777778
107.127986046619,29.1805549157488,777877.777777778
106.8182779919,29.1281789552822,777877.777777778
106.508887438522,29.0750918860405,777877.777777778
106.199817629469,29.0212959882671,777877.777777778
105.89107175597,28.9667935653833,777877.777777778
105.582652957246,28.911586943635,777877.777777778
105.274564320271,28.8556784717392,777877.777777778
104.966808879543,28.7990705205298,777877.777777778
104.659389616877,28.741765482602,777877.777777778
104.352309461212,28.6837657719565,777877.777777778
104.045571288427,28.6250738236434,777877.777777778
103.739177921179,28.5656920934053,777877.777777778 
 103.739177921179,28.5656920934053,666766.666666667 
 </coordinates>
</LineString>
</Placemark>
<Placemark>
<styleUrl>#unselectedLine</styleUrl>
<LineString>
<altitudeMode>relativeToGround</altitudeMode>
<coordinates>
 103.739177921179,28.5656920934053,666766.666666667
103.747120226174,28.6392770148166,666766.666666667
103.755073679871,28.7128614724555,666766.666666667
103.763038331983,28.7864454642509,666766.666666667
103.771014232436,28.8600289881231,666766.666666667
103.779001431368,28.9336120419833,666766.666666667
103.786999979136,29.0071946237338,666766.666666667
103.795009926312,29.0807767312676,666766.666666667
103.803031323687,29.1543583624688,666766.666666667
103.811064222272,29.2279395152122,666766.666666667
103.8191086733,29.3015201873633,666766.666666667
103.827164728224,29.3751003767786,666766.666666667
103.835232438724,29.4486800813047,666766.666666667
103.843311856704,29.5222592987794,666766.666666667
103.851403034296,29.5958380270304,666766.666666667
103.859506023859,29.6694162638764,666766.666666667
103.867620877982,29.7429940071261,666766.666666667
103.875747649487,29.8165712545788,666766.666666667
103.883886391427,29.8901480040239,666766.666666667
103.89203715709,29.963724253241,666766.666666667
103.9002,30.0373,666766.666666667 
 103.9002,30.0373,555655.555555556 
 </coordinates>
</LineString>
</Placemark>
<Placemark>
<styleUrl>#unselectedLine</styleUrl>
<LineString>
<altitudeMode>relativeToGround</altitudeMode>
<coordinates>
 103.739177921179,28.5656920934053,666766.666666667
103.731246715387,28.4921067102836,666766.666666667
103.723326559505,28.4185208675048,666766.666666667
103.715417404454,28.3449345671134,666766.666666667
103.707519201359,28.2713478111454,666766.666666667
103.699631901553,28.1977606016278,666766.666666667
103.691755456575,28.1241729405795,666766.666666667
103.683889818165,28.0505848300107,666766.666666667
103.676034938268,27.9769962719229,666766.666666667
103.668190769029,27.9034072683095,666766.666666667
103.660357262794,27.8298178211554,666766.666666667
103.652534372107,27.7562279324374,666766.666666667
103.64472204971,27.6826376041237,666766.666666667
103.636920248541,27.6090468381745,666766.666666667
103.629128921734,27.5354556365419,666766.666666667
103.621348022614,27.4618640011698,666766.666666667
103.613577504702,27.3882719339941,666766.666666667
103.605817321708,27.3146794369427,666766.666666667
103.598067427535,27.2410865119356,666766.666666667
103.590327776272,27.1674931608847,666766.666666667
103.582598322197,27.0938993856944,666766.666666667 
 103.582598322197,27.0938993856944,555655.555555556 
 </coordinates>
</LineString>
</Placemark>
<Placemark>
<styleUrl>#unselectedLine</styleUrl>
<LineString>
<altitudeMode>relativeToGround</altitudeMode>
<coordinates>
 103.582598322197,27.0938993856944,555655.555555556
103.519329004482,27.1332303913735,555655.555555556
103.456015173465,27.1725330206697,555655.555555556
103.392656754744,27.2118072055996,555655.555555556
103.329253673994,27.2510528780797,555655.555555556
103.265805856962,27.2902699699265,555655.555555556
103.202313229476,27.3294584128566,555655.555555556
103.138775717439,27.368618138486,555655.555555556
103.075193246833,27.4077490783307,555655.555555556
103.011565743719,27.4468511638063,555655.555555556
102.94789313424,27.4859243262282,555655.555555556
102.884175344618,27.524968496811,555655.555555556
102.82041230116,27.5639836066694,555655.555555556
102.756603930254,27.6029695868171,555655.555555556
102.692750158374,27.6419263681676,555655.555555556
102.628850912079,27.6808538815337,555655.555555556
102.564906118012,27.7197520576276,555655.555555556
102.500915702906,27.7586208270608,555655.555555556
102.436879593581,27.797460120344,555655.555555556
102.372797716946,27.8362698678873,555655.555555556
102.30867,27.87505,555655.555555556 
 102.30867,27.87505,444544.444444444 
 </coordinates>
</LineString>
</Placemark>
<Placemark>
<styleUrl>#unselectedLine</styleUrl>
<LineString>
<altitudeMode>relativeToGround</altitudeMode>
<coordinates>
 103.582598322197,27.0938993856944,555655.555555556
103.407545040333,27.0326565641095,555655.555555556
103.232682936884,26.971197455579,555655.555555556
103.058011967468,26.9095228685444,555655.555555556
102.883532080113,26.8476336115134,555655.555555556
102.70924321531,26.7855304930344,555655.555555556
102.535145306062,26.7232143216724,555655.555555556
102.361238277931,26.6606859059841,555655.555555556
102.187522049095,26.5979460544936,555655.555555556
102.013996530389,26.5349955756687,555655.555555556
101.840661625366,26.471835277897,555655.555555556
101.667517230339,26.4084659694628,555655.555555556
101.494563234436,26.3448884585233,555655.555555556
101.32179951965,26.2811035530864,555655.555555556
101.14922596089,26.2171120609876,555655.555555556
100.976842426032,26.1529147898679,555655.555555556
100.804648775967,26.0885125471515,555655.555555556
100.63264486466,26.0239061400238,555655.555555556
100.46083053919,25.9590963754105,555655.555555556
100.289205639812,25.8940840599554,555655.555555556
100.11777,25.82887,555655.555555556 
 100.11777,25.82887,444544.444444444 
 </coordinates>
</LineString>
</Placemark>
<Placemark>
<styleUrl>#unselectedLine</styleUrl>
<LineString>
<altitudeMode>relativeToGround</altitudeMode>
<coordinates>
 103.582598322197,27.0938993856944,555655.555555556
103.407545040333,27.0326565641095,555655.555555556
103.232682936884,26.971197455579,555655.555555556
103.058011967468,26.9095228685444,555655.555555556
102.883532080113,26.8476336115134,555655.555555556
102.70924321531,26.7855304930344,555655.555555556
102.535145306062,26.7232143216724,555655.555555556
102.361238277931,26.6606859059841,555655.555555556
102.187522049095,26.5979460544936,555655.555555556
102.013996530389,26.5349955756687,555655.555555556
101.840661625366,26.471835277897,555655.555555556
101.667517230339,26.4084659694628,555655.555555556
101.494563234436,26.3448884585233,555655.555555556
101.32179951965,26.2811035530864,555655.555555556
101.14922596089,26.2171120609876,555655.555555556
100.976842426032,26.1529147898679,555655.555555556
100.804648775967,26.0885125471515,555655.555555556
100.63264486466,26.0239061400238,555655.555555556
100.46083053919,25.9590963754105,555655.555555556
100.289205639812,25.8940840599554,555655.555555556
100.11777,25.82887,555655.555555556 
 100.11777,25.82887,444544.444444444 
 </coordinates>
</LineString>
</Placemark>
<Placemark>
<styleUrl>#unselectedLine</styleUrl>
<LineString>
<altitudeMode>relativeToGround</altitudeMode>
<coordinates>
 103.582598322197,27.0938993856944,555655.555555556
103.407545040333,27.0326565641095,555655.555555556
103.232682936884,26.971197455579,555655.555555556
103.058011967468,26.9095228685444,555655.555555556
102.883532080113,26.8476336115134,555655.555555556
102.70924321531,26.7855304930344,555655.555555556
102.535145306062,26.7232143216724,555655.555555556
102.361238277931,26.6606859059841,555655.555555556
102.187522049095,26.5979460544936,555655.555555556
102.013996530389,26.5349955756687,555655.555555556
101.840661625366,26.471835277897,555655.555555556
101.667517230339,26.4084659694628,555655.555555556
101.494563234436,26.3448884585233,555655.555555556
101.32179951965,26.2811035530864,555655.555555556
101.14922596089,26.2171120609876,555655.555555556
100.976842426032,26.1529147898679,555655.555555556
100.804648775967,26.0885125471515,555655.555555556
100.63264486466,26.0239061400238,555655.555555556
100.46083053919,25.9590963754105,555655.555555556
100.289205639812,25.8940840599554,555655.555555556
100.11777,25.82887,555655.555555556 
 100.11777,25.82887,444544.444444444 
 </coordinates>
</LineString>
</Placemark>
<Placemark>
<styleUrl>#unselectedLine</styleUrl>
<LineString>
<altitudeMode>relativeToGround</altitudeMode>
<coordinates>
 103.582598322197,27.0938993856944,555655.555555556
103.440914895379,27.0737670926453,555655.555555556
103.299282532709,27.053492862175,555655.555555556
103.15770152925,27.0330768694601,555655.555555556
103.016172178363,27.0125192907026,555655.555555556
102.8746947717,26.9918203031243,555655.555555556
102.7332695992,26.9709800849615,555655.555555556
102.591896949079,26.9499988154599,555655.555555556
102.450577107822,26.9288766748687,555655.555555556
102.309310360184,26.9076138444357,555655.555555556
102.168096989176,26.8862105064016,555655.555555556
102.026937276065,26.8646668439947,555655.555555556
101.885831500361,26.8429830414251,555655.555555556
101.744779939821,26.8211592838799,555655.555555556
101.603782870433,26.7991957575171,555655.555555556
101.462840566416,26.7770926494604,555655.555555556
101.321953300215,26.7548501477937,555655.555555556
101.181121342493,26.7324684415555,555655.555555556
101.040344962126,26.7099477207334,555655.555555556
100.899624426199,26.6872881762585,555655.555555556
100.75896,26.66449,555655.555555556 
 100.75896,26.66449,444544.444444444 
 </coordinates>
</LineString>
</Placemark>
<Placemark>
<styleUrl>#unselectedLine</styleUrl>
<LineString>
<altitudeMode>relativeToGround</altitudeMode>
<coordinates>
 103.582598322197,27.0938993856944,555655.555555556
104.283607140916,27.3018143233002,555655.555555556
104.987224723414,27.5062204964815,555655.555555556
105.693438460708,27.7070740208084,555655.555555556
106.402233866963,27.9043312790474,555655.555555556
107.113594553533,28.0979489485789,555655.555555556
107.827502204826,28.2878840294494,555655.555555556
108.543936556093,28.4740938730293,555655.555555556
109.262875373286,28.6565362112451,555655.555555556
109.984294435121,28.8351691863516,555655.555555556
110.708167517459,29.0099513812077,555655.555555556
111.434466380151,29.1808418500147,555655.555555556
112.16316075646,29.3478001494756,555655.555555556
112.894218345185,29.5107863703293,555655.555555556
113.62760480561,29.6697611692118,555655.555555556
114.363283755387,29.8246858007931,555655.555555556
115.101216771467,29.9755221501366,555655.555555556
115.841363394177,30.1222327652254,555655.555555556
116.583681134541,30.2647808895958,555655.555555556
117.32812548494,30.4031304950189,555655.555555556
118.074649933183,30.5372463141662,555655.555555556 
 118.074649933183,30.5372463141662,444544.444444444 
 </coordinates>
</LineString>
</Placemark>
<Placemark>
<styleUrl>#unselectedLine</styleUrl>
<LineString>
<altitudeMode>relativeToGround</altitudeMode>
<coordinates>
 118.074649933183,30.5372463141662,444544.444444444
118.05929960248,30.5581122407046,444544.444444444
118.043942669517,30.5789763659846,444544.444444444
118.028579126529,30.599838687732,444544.444444444
118.013208965744,30.6206992036699,444544.444444444
117.997832179382,30.6415579115186,444544.444444444
117.982448759655,30.6624148089957,444544.444444444
117.967058698765,30.6832698938162,444544.444444444
117.951661988911,30.7041231636921,444544.444444444
117.936258622279,30.7249746163329,444544.444444444
117.92084859105,30.7458242494452,444544.444444444
117.905431887397,30.766672060733,444544.444444444
117.890008503485,30.7875180478975,444544.444444444
117.87457843147,30.808362208637,444544.444444444
117.859141663501,30.8292045406472,444544.444444444
117.843698191719,30.850045041621,444544.444444444
117.828248008258,30.8708837092484,444544.444444444
117.812791105242,30.8917205412169,444544.444444444
117.797327474789,30.9125555352109,444544.444444444
117.781857109008,30.9333886889123,444544.444444444
117.76638,30.95422,444544.444444444 
 117.76638,30.95422,333433.333333333 
 </coordinates>
</LineString>
</Placemark>
<Placemark>
<styleUrl>#unselectedLine</styleUrl>
<LineString>
<altitudeMode>relativeToGround</altitudeMode>
<coordinates>
 118.074649933183,30.5372463141662,444544.444444444
118.089993669384,30.5163785886409,444544.444444444
118.105330818831,30.4955090663975,444544.444444444
118.120661389266,30.4746377497021,444544.444444444
118.135985388422,30.453764640818,444544.444444444
118.151302824026,30.432889742006,444544.444444444
118.166613703796,30.412013055524,444544.444444444
118.181918035441,30.3911345836274,444544.444444444
118.197215826665,30.3702543285687,444544.444444444
118.212507085163,30.3493722925979,444544.444444444
118.227791818622,30.3284884779623,444544.444444444
118.243070034721,30.3076028869065,444544.444444444
118.258341741133,30.2867155216724,444544.444444444
118.273606945522,30.2658263844992,444544.444444444
118.288865655544,30.2449354776236,444544.444444444
118.304117878848,30.2240428032795,444544.444444444
118.319363623076,30.2031483636983,444544.444444444
118.334602895861,30.1822521611085,444544.444444444
118.349835704829,30.1613541977362,444544.444444444
118.365062057599,30.1404544758049,444544.444444444
118.380281961781,30.1195529975351,444544.444444444 
 118.380281961781,30.1195529975351,333433.333333333 
 </coordinates>
</LineString>
</Placemark>
<Placemark>
<styleUrl>#unselectedLine</styleUrl>
<LineString>
<altitudeMode>relativeToGround</altitudeMode>
<coordinates>
 118.380281961781,30.1195529975351,333433.333333333
118.444899147307,30.1685368444183,333433.333333333
118.509580567313,30.2174889977631,333433.333333333
118.574326370438,30.2664093636261,333433.333333333
118.639136705393,30.3152978478451,333433.333333333
118.70401172096,30.3641543560384,333433.333333333
118.768951565989,30.4129787936049,333433.333333333
118.833956389401,30.461771065723,333433.333333333
118.89902634018,30.5105310773506,333433.333333333
118.964161567378,30.5592587332243,333433.333333333
119.02936222011,30.6079539378593,333433.333333333
119.094628447553,30.6566165955483,333433.333333333
119.159960398946,30.705246610362,333433.333333333
119.225358223589,30.7538438861476,333433.333333333
119.290822070836,30.8024083265291,333433.333333333
119.356352090103,30.8509398349066,333433.333333333
119.421948430858,30.8994383144556,333433.333333333
119.487611242625,30.9479036681269,333433.333333333
119.553340674978,30.9963357986459,333433.333333333
119.619136877545,31.0447346085125,333433.333333333
119.685,31.0931,333433.333333333 
 119.685,31.0931,222322.222222222 
 </coordinates>
</LineString>
</Placemark>
<Placemark>
<styleUrl>#unselectedLine</styleUrl>
<LineString>
<altitudeMode>relativeToGround</altitudeMode>
<coordinates>
 118.380281961781,30.1195529975351,333433.333333333
118.334262830264,30.1474029798958,333433.333333333
118.288217716072,30.1752369008904,333433.333333333
118.242146590469,30.203054733467,333433.333333333
118.196049424745,30.2308564505434,333433.333333333
118.149926190221,30.2586420250075,333433.333333333
118.103776858244,30.2864114297169,333433.333333333
118.057601400186,30.3141646374992,333433.333333333
118.011399787452,30.3419016211518,333433.333333333
117.965171991473,30.369622353442,333433.333333333
117.918917983709,30.397326807107,333433.333333333
117.872637735648,30.4250149548539,333433.333333333
117.826331218808,30.4526867693595,333433.333333333
117.779998404737,30.4803422232706,333433.333333333
117.733639265011,30.5079812892039,333433.333333333
117.687253771237,30.5356039397458,333433.333333333
117.640841895052,30.5632101474526,333433.333333333
117.594403608123,30.5907998848505,333433.333333333
117.547938882147,30.6183731244355,333433.333333333
117.501447688853,30.6459298386734,333433.333333333
117.45493,30.67347,333433.333333333 
 117.45493,30.67347,222322.222222222 
 </coordinates>
</LineString>
</Placemark>
<Placemark>
<styleUrl>#unselectedLine</styleUrl>
<LineString>
<altitudeMode>relativeToGround</altitudeMode>
<coordinates>
 118.380281961781,30.1195529975351,333433.333333333
118.361039685458,30.0432056429284,333433.333333333
118.341827045626,29.9668554919236,333433.333333333
118.322643906873,29.8905025573996,333433.333333333
118.303490134394,29.8141468521763,333433.333333333
118.284365593989,29.7377883890154,333433.333333333
118.265270152059,29.6614271806203,333433.333333333
118.2462036756,29.5850632396371,333433.333333333
118.227166032201,29.5086965786544,333433.333333333
118.208157090042,29.4323272102039,333433.333333333
118.189176717885,29.3559551467609,333433.333333333
118.170224785075,29.2795804007444,333433.333333333
118.151301161535,29.2032029845177,333433.333333333
118.132405717762,29.1268229103887,333433.333333333
118.113538324822,29.0504401906101,333433.333333333
118.094698854348,28.9740548373801,333433.333333333
118.075887178536,28.8976668628423,333433.333333333
118.057103170143,28.8212762790865,333433.333333333
118.038346702479,28.7448830981487,333433.333333333
118.019617649408,28.6684873320117,333433.333333333
118.000915885343,28.5920889926053,333433.333333333 
 118.000915885343,28.5920889926053,222322.222222222 
 </coordinates>
</LineString>
</Placemark>
<Placemark>
<styleUrl>#unselectedLine</styleUrl>
<LineString>
<altitudeMode>relativeToGround</altitudeMode>
<coordinates>
 118.000915885343,28.5920889926053,222322.222222222
117.97414266656,28.6962101548464,222322.222222222
117.94731613002,28.8003260372423,222322.222222222
117.920435941325,28.9044366064086,222322.222222222
117.893501764086,29.0085418287586,222322.222222222
117.866513259906,29.1126416705015,222322.222222222
117.839470088361,29.2167360976408,222322.222222222
117.812371906987,29.320825075972,222322.222222222
117.785218371254,29.4249085710812,222322.222222222
117.758009134556,29.528986548343,222322.222222222
117.730743848186,29.6330589729187,222322.222222222
117.703422161324,29.7371258097542,222322.222222222
117.676043721013,29.8411870235785,222322.222222222
117.648608172143,29.9452425789011,222322.222222222
117.621115157431,30.0492924400109,222322.222222222
117.593564317402,30.1533365709733,222322.222222222
117.565955290369,30.2573749356288,222322.222222222
117.538287712418,30.3614074975908,222322.222222222
117.510561217379,30.4654342202435,222322.222222222
117.482775436816,30.56945506674,222322.222222222
117.45493,30.67347,222322.222222222 
 117.45493,30.67347,111211.111111111 
 </coordinates>
</LineString>
</Placemark>
<Placemark>
<styleUrl>#unselectedLine</styleUrl>
<LineString>
<altitudeMode>relativeToGround</altitudeMode>
<coordinates>
 118.000915885343,28.5920889926053,222322.222222222
118.027636118793,28.487962583703,222322.222222222
118.05430369738,28.3838309611244,222322.222222222
118.080918949631,28.279694157658,222322.222222222
118.107482202154,28.1755522058967,222322.222222222
118.133993779647,28.0714051382399,222322.222222222
118.160454004922,27.9672529868952,222322.222222222
118.186863198916,27.8630957838801,222322.222222222
118.213221680709,27.7589335610235,222322.222222222
118.239529767541,27.6547663499677,222322.222222222
118.265787774825,27.5505941821695,222322.222222222
118.291996016166,27.4464170889024,222322.222222222
118.318154803375,27.3422351012578,222322.222222222
118.344264446484,27.2380482501467,222322.222222222
118.370325253761,27.1338565663014,222322.222222222
118.396337531729,27.0296600802769,222322.222222222
118.422301585175,26.9254588224525,222322.222222222
118.44821771717,26.8212528230333,222322.222222222
118.47408622908,26.7170421120518,222322.222222222
118.499907420584,26.6128267193693,222322.222222222
118.525681589685,26.5086066746777,222322.222222222 
 118.525681589685,26.5086066746777,111211.111111111 
 </coordinates>
</LineString>
</Placemark>
<Placemark>
<styleUrl>#unselectedLine</styleUrl>
<LineString>
<altitudeMode>relativeToGround</altitudeMode>
<coordinates>
 118.525681589685,26.5086066746777,111211.111111111
118.425995119903,26.633524251593,111211.111111111
118.326090483722,26.7583721761494,111211.111111111
118.225966135346,26.8831499155366,111211.111111111
118.125620521219,27.0078569335645,111211.111111111
118.025052079978,27.1324926906322,111211.111111111
117.924259242399,27.2570566436972,111211.111111111
117.823240431351,27.3815482462443,111211.111111111
117.72199406174,27.5059669482539,111211.111111111
117.620518540466,27.6303121961708,111211.111111111
117.518812266364,27.7545834328722,111211.111111111
117.416873630161,27.8787800976352,111211.111111111
117.314701014421,28.0029016261049,111211.111111111
117.212292793499,28.1269474502616,111211.111111111
117.109647333486,28.2509169983877,111211.111111111
117.006762992162,28.3748096950348,111211.111111111
116.903638118943,28.4986249609902,111211.111111111
116.800271054836,28.6223622132435,111211.111111111
116.696660132383,28.746020864952,111211.111111111
116.592803675615,28.8696003254072,111211.111111111
116.4887,28.9931,111211.111111111 
 116.4887,28.9931,100 
 </coordinates>
</LineString>
</Placemark>
<Placemark>
<styleUrl>#unselectedLine</styleUrl>
<LineString>
<altitudeMode>relativeToGround</altitudeMode>
<coordinates>
 118.525681589685,26.5086066746777,111211.111111111
118.625151431157,26.3836199748637,111211.111111111
118.724406174749,26.2585646782923,111211.111111111
118.823447343286,26.1334413078149,111211.111111111
118.922276452032,26.0082503830232,111211.111111111
119.020895008747,25.8829924202788,111211.111111111
119.119304513732,25.7576679327422,111211.111111111
119.217506459881,25.6322774304016,111211.111111111
119.315502332732,25.5068214201025,111211.111111111
119.413293610514,25.3813004055753,111211.111111111
119.5108817642,25.2557148874646,111211.111111111
119.608268257554,25.1300653633564,111211.111111111
119.705454547184,25.0043523278068,111211.111111111
119.802442082588,24.8785762723692,111211.111111111
119.899232306206,24.7527376856221,111211.111111111
119.995826653466,24.6268370531961,111211.111111111
120.09222655284,24.500874857801,111211.111111111
120.188433425885,24.3748515792529,111211.111111111
120.284448687298,24.2487676945006,111211.111111111
120.380273744964,24.1226236776518,111211.111111111
120.47591,23.99642,111211.111111111 
 120.47591,23.99642,100 
 </coordinates>
</LineString>
</Placemark>
</Folder></Document>
</kml>
