# Supplementary material for: Comparative Phylogenetic Studies on Schistosoma japonicum and Its Snail Intermediate Host Oncomelania hupensis: Origins, Dispersal and Coevolution
Source: PLoS Negl Trop Dis. 2015 Jul 31;9(7):e0003935. doi: 10.1371/journal.pntd.0003935 (PMC4521948; doi:10.1371/journal.pntd.0003935)
Supplement: S1 Dataset — File A, Oncomelania populations; File B, Schistosoma populations; File C, extended set of Schistosoma populations. (ZIP) [file pntd.0003935.s001.zip › S1_Dataset/S1_DatasetC.kml]

<?xml version="1.0"?>
<kml xmlns="http://earth.google.com/kml/2.0">
<Document><description>Produced using Phylo2GE R script</description>
<name>R2G2 - Phylo2GE</name>
<open>0</open><Placemark>
<name> THP_Houc_SJP_HM120843 </name>
<LookAt>
<longitude> 119.685 </longitude>
<latitude> 31.0931 </latitude>
<range> 362517.2 </range>
</LookAt><Point>
<altitudeMode>relativeToGround</altitudeMode>
<extrude>1</extrude>
<coordinates> 119.685,31.0931,362517.1665344 </coordinates>
</Point>
</Placemark>
<Placemark>
<name> THP_LaoD_SJP_NC002544 </name>
<LookAt>
<longitude> 117.7664 </longitude>
<latitude> 30.95422 </latitude>
<range> 297353.6 </range>
</LookAt><Point>
<altitudeMode>relativeToGround</altitudeMode>
<extrude>1</extrude>
<coordinates> 117.76638,30.95422,297353.563910825 </coordinates>
</Point>
</Placemark>
<Placemark>
<name> YEB_Chao_SJP_HM120847 </name>
<LookAt>
<longitude> 100.1178 </longitude>
<latitude> 25.82887 </latitude>
<range> 232250.9 </range>
</LookAt><Point>
<altitudeMode>relativeToGround</altitudeMode>
<extrude>1</extrude>
<coordinates> 100.11777,25.82887,232250.879250542 </coordinates>
</Point>
</Placemark>
<Placemark>
<name> YEB_Ygsh_SJP_KF279409 </name>
<LookAt>
<longitude> 100.759 </longitude>
<latitude> 26.66449 </latitude>
<range> 199710.6 </range>
</LookAt><Point>
<altitudeMode>relativeToGround</altitudeMode>
<extrude>1</extrude>
<coordinates> 100.75896,26.66449,199710.572530278 </coordinates>
</Point>
</Placemark>
<Placemark>
<name> YEB_Chao_SJP_HM120848 </name>
<LookAt>
<longitude> 100.1178 </longitude>
<latitude> 25.82887 </latitude>
<range> 199671.5 </range>
</LookAt><Point>
<altitudeMode>relativeToGround</altitudeMode>
<extrude>1</extrude>
<coordinates> 100.11777,25.82887,199671.489477499 </coordinates>
</Point>
</Placemark>
<Placemark>
<name> YEB_Chao_SJP_KF279408 </name>
<LookAt>
<longitude> 100.1178 </longitude>
<latitude> 25.82887 </latitude>
<range> 216012.3 </range>
</LookAt><Point>
<altitudeMode>relativeToGround</altitudeMode>
<extrude>1</extrude>
<coordinates> 100.11777,25.82887,216012.314384 </coordinates>
</Point>
</Placemark>
<Placemark>
<name> PHL_Mans_SJP_JQ781212 </name>
<LookAt>
<longitude> 121.4422 </longitude>
<latitude> 12.547 </latitude>
<range> 132376.2 </range>
</LookAt><Point>
<altitudeMode>relativeToGround</altitudeMode>
<extrude>1</extrude>
<coordinates> 121.4422,12.547,132376.204118836 </coordinates>
</Point>
</Placemark>
<Placemark>
<name> PHL_Mans_SJP_JQ781211 </name>
<LookAt>
<longitude> 121.4422 </longitude>
<latitude> 12.547 </latitude>
<range> 150127.6 </range>
</LookAt><Point>
<altitudeMode>relativeToGround</altitudeMode>
<extrude>1</extrude>
<coordinates> 121.4422,12.547,150127.602923635 </coordinates>
</Point>
</Placemark>
<Placemark>
<name> SCB_Baiy_SJP_HM120846 </name>
<LookAt>
<longitude> 103.9002 </longitude>
<latitude> 30.0373 </latitude>
<range> 183308.5 </range>
</LookAt><Point>
<altitudeMode>relativeToGround</altitudeMode>
<extrude>1</extrude>
<coordinates> 103.9002,30.0373,183308.521969651 </coordinates>
</Point>
</Placemark>
<Placemark>
<name> THP_Nian_SJP_HM120841 </name>
<LookAt>
<longitude> 119.4432 </longitude>
<latitude> 31.0675 </latitude>
<range> 20 </range>
</LookAt><Point>
<altitudeMode>relativeToGround</altitudeMode>
<extrude>1</extrude>
<coordinates> 119.4432,31.0675,20 </coordinates>
</Point>
</Placemark>
<Placemark>
<name> DLB_HHZN_SJP_HM120845 </name>
<LookAt>
<longitude> 113.0667 </longitude>
<latitude> 29.61667 </latitude>
<range> 50268.83 </range>
</LookAt><Point>
<altitudeMode>relativeToGround</altitudeMode>
<extrude>1</extrude>
<coordinates> 113.06666,29.61667,50268.8254415948 </coordinates>
</Point>
</Placemark>
<Placemark>
<name> DLB_HanY_SJP_HM120842 </name>
<LookAt>
<longitude> 114.0169 </longitude>
<latitude> 30.56888 </latitude>
<range> 133868.7 </range>
</LookAt><Point>
<altitudeMode>relativeToGround</altitudeMode>
<extrude>1</extrude>
<coordinates> 114.016944,30.56888,133868.69693348 </coordinates>
</Point>
</Placemark>
<Placemark>
<name> SAV_Buzi_SJP_KF279407 </name>
<LookAt>
<longitude> 102.3087 </longitude>
<latitude> 27.87505 </latitude>
<range> 117406.1 </range>
</LookAt><Point>
<altitudeMode>relativeToGround</altitudeMode>
<extrude>1</extrude>
<coordinates> 102.30867,27.87505,117406.062545076 </coordinates>
</Point>
</Placemark>
<Placemark>
<name> THP_Ming_SJP_KF279406 </name>
<LookAt>
<longitude> 117.4549 </longitude>
<latitude> 30.67347 </latitude>
<range> 313583.9 </range>
</LookAt><Point>
<altitudeMode>relativeToGround</altitudeMode>
<extrude>1</extrude>
<coordinates> 117.45493,30.67347,313583.927229573 </coordinates>
</Point>
</Placemark>
<Placemark>
<name> TAI_Puya_SJP_KF279410 </name>
<LookAt>
<longitude> 120.4759 </longitude>
<latitude> 23.99642 </latitude>
<range> 264696.2 </range>
</LookAt><Point>
<altitudeMode>relativeToGround</altitudeMode>
<extrude>1</extrude>
<coordinates> 120.47591,23.99642,264696.248337864 </coordinates>
</Point>
</Placemark>
<Placemark>
<name> THP_Ming_SJP_KF279405 </name>
<LookAt>
<longitude> 117.4549 </longitude>
<latitude> 30.67347 </latitude>
<range> 297266 </range>
</LookAt><Point>
<altitudeMode>relativeToGround</altitudeMode>
<extrude>1</extrude>
<coordinates> 117.45493,30.67347,297266.029072212 </coordinates>
</Point>
</Placemark>
<Placemark>
<name> JAP_Nira_SJP_JQ781215 </name>
<LookAt>
<longitude> 138.4343 </longitude>
<latitude> 35.71474 </latitude>
<range> 297128.5 </range>
</LookAt><Point>
<altitudeMode>relativeToGround</altitudeMode>
<extrude>1</extrude>
<coordinates> 138.434343,35.71474,297128.478159795 </coordinates>
</Point>
</Placemark>
<Placemark>
<name> PLB_Dami_SJP_HM120844 </name>
<LookAt>
<longitude> 116.4887 </longitude>
<latitude> 28.9931 </latitude>
<range> 165643 </range>
</LookAt><Point>
<altitudeMode>relativeToGround</altitudeMode>
<extrude>1</extrude>
<coordinates> 116.4887,28.9931,165643.026519733 </coordinates>
</Point>
</Placemark>
<Placemark>
<name> LAO_Khng_SMK_NC002529 </name>
<LookAt>
<longitude> 105.8659 </longitude>
<latitude> 14.12056 </latitude>
<range> 362564.6 </range>
</LookAt><Point>
<altitudeMode>relativeToGround</altitudeMode>
<extrude>1</extrude>
<coordinates> 105.86586,14.12056,362564.636904115 </coordinates>
</Point>
</Placemark>
<Style id="unselectedLine">
<LineStyle>
<color>ff88ffff</color>
<width>4</width>
</LineStyle>
</Style>
<Style id="selectedLine">
<LineStyle>
<color>ff00bbff</color>
<width>5</width>
</LineStyle>
</Style><Folder><name>Edges</name><Placemark>
<styleUrl>#unselectedLine</styleUrl>
<LineString>
<altitudeMode>relativeToGround</altitudeMode>
<coordinates>
 111.589100321862,22.3417728097421,1000020
111.891006141021,22.7478792969096,1000020
112.194710525879,23.1534151203444,1000020
112.500257682505,23.5583654198649,1000020
112.807692483978,23.9627150583259,1000020
113.117060486343,24.3664486132008,1000020
113.428407944684,24.7695503679526,1000020
113.741781829318,25.1720043031891,1000020
114.057229842085,25.5737940875958,1000020
114.374800432733,25.9749030686405,1000020
114.694542815378,26.3753142630453,1000020
115.01650698502,26.7750103470173,1000020
115.340743734105,27.1739736462353,1000020
115.667304669111,27.572186125584,1000020
115.996242227129,27.9696293786316,1000020
116.327609692428,28.3662846168446,1000020
116.661461212971,28.7621326585325,1000020
116.997851816855,29.1571539175197,1000020
117.336837428637,29.5513283915364,1000020
117.678474885534,29.9446356503243,1000020
118.022821953427,30.3370548234513,1000020 
 118.022821953427,30.3370548234513,362564.636904115 
 </coordinates>
</LineString>
</Placemark>
<Placemark>
<styleUrl>#unselectedLine</styleUrl>
<LineString>
<altitudeMode>relativeToGround</altitudeMode>
<coordinates>
 118.022821953427,30.3370548234513,362564.636904115
118.105313516406,30.3753565566739,362564.636904115
118.187869703808,30.4136064369968,362564.636904115
118.270490577421,30.4518043443519,362564.636904115
118.353176198571,30.4899501585537,362564.636904115
118.435926628117,30.5280437593,362564.636904115
118.518741926448,30.5660850261723,362564.636904115
118.601622153479,30.6040738386365,362564.636904115
118.684567368651,30.6420100760437,362564.636904115
118.767577630927,30.6798936176304,362564.636904115
118.850652998787,30.7177243425196,362564.636904115
118.933793530227,30.7555021297208,362564.636904115
119.016999282756,30.7932268581313,362564.636904115
119.100270313392,30.8308984065364,362564.636904115
119.183606678661,30.8685166536103,362564.636904115
119.26700843459,30.9060814779166,362564.636904115
119.350475636708,30.9435927579087,362564.636904115
119.434008340042,30.9810503719312,362564.636904115
119.517606599112,31.0184541982199,362564.636904115
119.601270467931,31.0558041149026,362564.636904115
119.685,31.0931,362564.636904115 
 119.685,31.0931,362517.1665344 
 </coordinates>
</LineString>
</Placemark>
<Placemark>
<styleUrl>#unselectedLine</styleUrl>
<LineString>
<altitudeMode>relativeToGround</altitudeMode>
<coordinates>
 118.022821953427,30.3370548234513,362564.636904115
117.940394952621,30.2987013572792,362564.636904115
117.85803245128,30.2602962779893,362564.636904115
117.77573438624,30.2218397052941,362564.636904115
117.693500693887,30.1833317587865,362564.636904115
117.611331310157,30.1447725579394,362564.636904115
117.529226170538,30.1061622221048,362564.636904115
117.447185210077,30.0675008705134,362564.636904115
117.365208363378,30.028788622274,362564.636904115
117.283295564609,29.9900255963734,362564.636904115
117.201446747503,29.9512119116753,362564.636904115
117.119661845359,29.91234768692,362564.636904115
117.03794079105,29.873433040724,362564.636904115
116.956283517018,29.8344680915794,362564.636904115
116.874689955287,29.7954529578534,362564.636904115
116.793160037455,29.7563877577879,362564.636904115
116.711693694706,29.7172726094988,362564.636904115
116.630290857807,29.6781076309759,362564.636904115
116.548951457111,29.6388929400818,362564.636904115
116.467675422566,29.5996286545524,362564.636904115
116.386462683707,29.5603148919953,362564.636904115 
 116.386462683707,29.5603148919953,313726.338338719 
 </coordinates>
</LineString>
</Placemark>
<Placemark>
<styleUrl>#unselectedLine</styleUrl>
<LineString>
<altitudeMode>relativeToGround</altitudeMode>
<coordinates>
 116.386462683707,29.5603148919953,313726.338338719
116.381320839684,29.5886735809807,313726.338338719
116.376176104702,29.6170320717223,313726.338338719
116.371028473821,29.6453903638798,313726.338338719
116.36587794209,29.6737484571124,313726.338338719
116.360724504551,29.7021063510786,313726.338338719
116.355568156239,29.7304640454366,313726.338338719
116.350408892179,29.7588215398438,313726.338338719
116.345246707387,29.787178833957,313726.338338719
116.340081596873,29.8155359274326,313726.338338719
116.334913555636,29.8438928199263,313726.338338719
116.329742578669,29.8722495110931,313726.338338719
116.324568660954,29.9006060005876,313726.338338719
116.319391797467,29.9289622880639,313726.338338719
116.314211983174,29.9573183731751,313726.338338719
116.309029213033,29.9856742555741,313726.338338719
116.303843481993,30.014029934913,313726.338338719
116.298654784995,30.0423854108435,313726.338338719
116.293463116972,30.0707406830165,313726.338338719
116.288268472846,30.0990957510824,313726.338338719
116.283070847533,30.127450614691,313726.338338719 
 116.283070847533,30.127450614691,313678.867969003 
 </coordinates>
</LineString>
</Placemark>
<Placemark>
<styleUrl>#unselectedLine</styleUrl>
<LineString>
<altitudeMode>relativeToGround</altitudeMode>
<coordinates>
 116.283070847533,30.127450614691,313678.867969003
115.960247630454,30.0553247881692,313678.867969003
115.637896926789,29.9824116346989,313678.867969003
115.316021754328,29.9087146173999,313678.867969003
114.994625050053,29.8342372211515,313678.867969003
114.673709670226,29.7589829520338,313678.867969003
114.353278390495,29.6829553367714,313678.867969003
114.033333906028,29.6061579221795,313678.867969003
113.713878831664,29.5285942746132,313678.867969003
113.394915702088,29.4502679794193,313678.867969003
113.076446972025,29.3711826403913,313678.867969003
112.758475016457,29.2913418792279,313678.867969003
112.441002130859,29.2107493349941,313678.867969003
112.124030531454,29.1294086635869,313678.867969003
111.807562355488,29.0473235372039,313678.867969003
111.491599661523,28.9644976438158,313678.867969003
111.176144429751,28.8809346866433,313678.867969003
110.861198562319,28.7966383836375,313678.867969003
110.546763883683,28.711612466965,313678.867969003
110.232842140967,28.6258606824967,313678.867969003
109.919435004344,28.5393867893021,313678.867969003 
 109.919435004344,28.5393867893021,297401.03428054 
 </coordinates>
</LineString>
</Placemark>
<Placemark>
<styleUrl>#unselectedLine</styleUrl>
<LineString>
<altitudeMode>relativeToGround</altitudeMode>
<coordinates>
 109.919435004344,28.5393867893021,297401.03428054
110.302741005178,28.6708949789089,297401.03428054
110.687006414275,28.8013210177264,297401.03428054
111.072230815156,28.9306563273065,297401.03428054
111.458413595375,29.0588923360512,297401.03428054
111.845553943946,29.1860204807061,297401.03428054
112.233650848802,29.3120322078827,297401.03428054
112.622703094296,29.436918975613,297401.03428054
113.012709258734,29.5606722549326,297401.03428054
113.40366771196,29.6832835314945,297401.03428054
113.795576612982,29.804744307213,297401.03428054
114.188433907647,29.9250461019359,297401.03428054
114.58223732637,30.0441804551461,297401.03428054
114.976984381916,30.1621389276922,297401.03428054
115.372672367243,30.2789131035469,297401.03428054
115.769298353404,30.3944945915928,297401.03428054
116.166859187516,30.5088750274362,297401.03428054
116.565351490793,30.6220460752466,297401.03428054
116.964771656654,30.7339994296238,297401.03428054
117.365115848906,30.8447268174885,297401.03428054
117.76638,30.95422,297401.03428054 
 117.76638,30.95422,297353.563910825 
 </coordinates>
</LineString>
</Placemark>
<Placemark>
<styleUrl>#unselectedLine</styleUrl>
<LineString>
<altitudeMode>relativeToGround</altitudeMode>
<coordinates>
 109.919435004344,28.5393867893021,297401.03428054
109.537088634887,28.4068050327429,297401.03428054
109.155701929196,28.2731582970256,297401.03428054
108.775274731589,28.1384551725019,297401.03428054
108.395806700998,28.0027042507119,297401.03428054
108.017297313677,27.8659141230459,297401.03428054
107.639745865916,27.7280933794381,297401.03428054
107.26315147679,27.5892506070901,297401.03428054
106.8875130909,27.4493943892268,297401.03428054
106.512829481146,27.3085333038826,297401.03428054
106.139099251491,27.1666759227186,297401.03428054
105.766320839744,27.0238308098708,297401.03428054
105.394492520341,26.880006520829,297401.03428054
105.023612407133,26.7352116013465,297401.03428054
104.653678456168,26.5894545863796,297401.03428054
104.284688468482,26.4427439990584,297401.03428054
103.916640092872,26.2950883496865,297401.03428054
103.54953082868,26.1464961347716,297401.03428054
103.183358028558,25.9969758360853,297401.03428054
102.818118901226,25.8465359197521,297401.03428054
102.45381051423,25.6951848353681,297401.03428054 
 102.45381051423,25.6951848353681,248475.932271799 
 </coordinates>
</LineString>
</Placemark>
<Placemark>
<styleUrl>#unselectedLine</styleUrl>
<LineString>
<altitudeMode>relativeToGround</altitudeMode>
<coordinates>
 102.45381051423,25.6951848353681,248475.932271799
102.337138506834,25.7027535316282,248475.932271799
102.220451752905,25.7102293720321,248475.932271799
102.103750427824,25.7176123139052,248475.932271799
101.987034707303,25.7249023150866,248475.932271799
101.870304767378,25.7320993339296,248475.932271799
101.753560784411,25.7392033293029,248475.932271799
101.636802935081,25.7462142605913,248475.932271799
101.520031396383,25.7531320876964,248475.932271799
101.40324634562,25.7599567710377,248475.932271799
101.286447960406,25.7666882715533,248475.932271799
101.169636418656,25.7733265507004,248475.932271799
101.052811898585,25.7798715704567,248475.932271799
100.935974578704,25.7863232933207,248475.932271799
100.819124637815,25.7926816823124,248475.932271799
100.702262255008,25.7989467009745,248475.932271799
100.585387609658,25.8051183133729,248475.932271799
100.468500881417,25.8111964840975,248475.932271799
100.351602250214,25.8171811782625,248475.932271799
100.234691896252,25.8230723615081,248475.932271799
100.11777,25.82887,248475.932271799 
 100.11777,25.82887,232250.879250542 
 </coordinates>
</LineString>
</Placemark>
<Placemark>
<styleUrl>#unselectedLine</styleUrl>
<LineString>
<altitudeMode>relativeToGround</altitudeMode>
<coordinates>
 102.45381051423,25.6951848353681,248475.932271799
102.570467600044,25.6875233264393,248475.932271799
102.687109589567,25.6797690485406,248475.932271799
102.80373630843,25.6719220458822,248475.932271799
102.920347582611,25.6639823631841,248475.932271799
103.036943238434,25.6559500456755,248475.932271799
103.153523102578,25.6478251390938,248475.932271799
103.270087002076,25.6396076896836,248475.932271799
103.386634764324,25.631297744196,248475.932271799
103.503166217079,25.6228953498873,248475.932271799
103.619681188466,25.6144005545185,248475.932271799
103.736179506979,25.6058134063539,248475.932271799
103.852661001491,25.5971339541604,248475.932271799
103.969125501247,25.5883622472063,248475.932271799
104.085572835879,25.5794983352608,248475.932271799
104.2020028354,25.5705422685921,248475.932271799
104.318415330215,25.5614940979676,248475.932271799
104.434810151118,25.5523538746516,248475.932271799
104.5511871293,25.5431216504054,248475.932271799
104.667546096353,25.5337974774854,248475.932271799
104.783886884268,25.5243814086426,248475.932271799 
 104.783886884268,25.5243814086426,232254.32844507 
 </coordinates>
</LineString>
</Placemark>
<Placemark>
<styleUrl>#unselectedLine</styleUrl>
<LineString>
<altitudeMode>relativeToGround</altitudeMode>
<coordinates>
 104.783886884268,25.5243814086426,232254.32844507
104.55951300987,25.5533471625376,232254.32844507
104.335031282655,25.5819708133687,232254.32844507
104.110442797264,25.6102517580815,232254.32844507
103.885748657063,25.638189399939,232254.32844507
103.660949974065,25.6657831485646,232254.32844507
103.436047868863,25.6930324199848,232254.32844507
103.211043470556,25.7199366366719,232254.32844507
102.985937916676,25.7464952275862,232254.32844507
102.76073235311,25.7727076282178,232254.32844507
102.535427934026,25.7985732806281,232254.32844507
102.310025821795,25.824091633491,232254.32844507
102.084527186909,25.8492621421339,232254.32844507
101.858933207902,25.8740842685778,232254.32844507
101.633245071272,25.8985574815776,232254.32844507
101.407463971389,25.9226812566621,232254.32844507
101.18159111042,25.9464550761728,232254.32844507
100.955627698239,25.969878429303,232254.32844507
100.729574952338,25.9929508121366,232254.32844507
100.503434097745,26.0156717276862,232254.32844507
100.277206366931,26.0380406859302,232254.32844507 
 100.277206366931,26.0380406859302,232206.858075355 
 </coordinates>
</LineString>
</Placemark>
<Placemark>
<styleUrl>#unselectedLine</styleUrl>
<LineString>
<altitudeMode>relativeToGround</altitudeMode>
<coordinates>
 100.277206366931,26.0380406859302,232206.858075355
100.285193078254,26.0484946291397,232206.858075355
100.293181214197,26.0589481330439,232206.858075355
100.301170775614,26.0694011973614,232206.858075355
100.309161763359,26.0798538218104,232206.858075355
100.317154178284,26.090306006109,232206.858075355
100.325148021246,26.1007577499752,232206.858075355
100.333143293097,26.1112090531268,232206.858075355
100.341139994695,26.1216599152815,232206.858075355
100.349138126892,26.1321103361568,232206.858075355
100.357137690547,26.1425603154701,232206.858075355
100.365138686514,26.1530098529386,232206.858075355
100.37314111565,26.1634589482794,232206.858075355
100.381144978812,26.1739076012095,232206.858075355
100.389150276858,26.1843558114455,232206.858075355
100.397157010644,26.1948035787043,232206.858075355
100.405165181029,26.2052509027022,232206.858075355
100.413174788871,26.2156977831556,232206.858075355
100.421185835029,26.2261442197807,232206.858075355
100.429198320362,26.2365902122936,232206.858075355
100.43721224573,26.24703576041,232206.858075355 
 100.43721224573,26.24703576041,232159.38770564 
 </coordinates>
</LineString>
</Placemark>
<Placemark>
<styleUrl>#unselectedLine</styleUrl>
<LineString>
<altitudeMode>relativeToGround</altitudeMode>
<coordinates>
 100.43721224573,26.24703576041,232159.38770564
100.453244420007,26.2679255223167,232159.38770564
100.469282364743,26.2888135032249,232159.38770564
100.485326086827,26.3096997008564,232159.38770564
100.501375593153,26.3305841129305,232159.38770564
100.517430890622,26.3514667371644,232159.38770564
100.53349198614,26.3723475712725,232159.38770564
100.549558886618,26.3932266129671,232159.38770564
100.565631598975,26.4141038599578,232159.38770564
100.581710130134,26.4349793099521,232159.38770564
100.597794487026,26.4558529606549,232159.38770564
100.613884676586,26.4767248097687,232159.38770564
100.629980705755,26.4975948549936,232159.38770564
100.646082581481,26.5184630940273,232159.38770564
100.662190310717,26.5393295245649,232159.38770564
100.678303900424,26.5601941442993,232159.38770564
100.694423357566,26.5810569509209,232159.38770564
100.710548689114,26.6019179421175,232159.38770564
100.726679902046,26.6227771155746,232159.38770564
100.742817003345,26.6436344689753,232159.38770564
100.75896,26.66449,232159.38770564 
 100.75896,26.66449,199710.572530278 
 </coordinates>
</LineString>
</Placemark>
<Placemark>
<styleUrl>#unselectedLine</styleUrl>
<LineString>
<altitudeMode>relativeToGround</altitudeMode>
<coordinates>
 100.43721224573,26.24703576041,232159.38770564
100.421185835029,26.2261442197807,232159.38770564
100.405165181029,26.2052509027022,232159.38770564
100.389150276858,26.1843558114455,232159.38770564
100.37314111565,26.1634589482794,232159.38770564
100.357137690547,26.1425603154701,232159.38770564
100.341139994695,26.1216599152815,232159.38770564
100.325148021246,26.1007577499752,232159.38770564
100.309161763359,26.0798538218104,232159.38770564
100.293181214197,26.0589481330439,232159.38770564
100.277206366931,26.0380406859302,232159.38770564
100.261237214736,26.0171314827214,232159.38770564
100.245273750793,25.9962205256673,232159.38770564
100.229315968289,25.9753078170152,232159.38770564
100.213363860418,25.9543933590103,232159.38770564
100.197417420378,25.9334771538952,232159.38770564
100.181476641373,25.9125592039104,232159.38770564
100.165541516614,25.8916395112939,232159.38770564
100.149612039317,25.8707180782815,232159.38770564
100.133688202703,25.8497949071065,232159.38770564
100.11777,25.82887,232159.38770564 
 100.11777,25.82887,199671.489477499 
 </coordinates>
</LineString>
</Placemark>
<Placemark>
<styleUrl>#unselectedLine</styleUrl>
<LineString>
<altitudeMode>relativeToGround</altitudeMode>
<coordinates>
 100.277206366931,26.0380406859302,232206.858075355
100.269221079376,26.0275863036971,232206.858075355
100.261237214736,26.0171314827214,232206.858075355
100.253254772158,26.0066762232845,232206.858075355
100.245273750793,25.9962205256673,232206.858075355
100.237294149786,25.9857643901506,232206.858075355
100.229315968289,25.9753078170152,232206.858075355
100.22133920545,25.9648508065416,232206.858075355
100.213363860418,25.9543933590103,232206.858075355
100.205389932344,25.9439354747015,232206.858075355
100.197417420378,25.9334771538952,232206.858075355
100.189446323671,25.9230183968716,232206.858075355
100.181476641373,25.9125592039104,232206.858075355
100.173508372637,25.9020995752913,232206.858075355
100.165541516614,25.8916395112939,232206.858075355
100.157576072457,25.8811790121976,232206.858075355
100.149612039317,25.8707180782815,232206.858075355
100.141649416348,25.8602567098248,232206.858075355
100.133688202703,25.8497949071065,232206.858075355
100.125728397536,25.8393326704053,232206.858075355
100.11777,25.82887,232206.858075355 
 100.11777,25.82887,216012.314384 
 </coordinates>
</LineString>
</Placemark>
<Placemark>
<styleUrl>#unselectedLine</styleUrl>
<LineString>
<altitudeMode>relativeToGround</altitudeMode>
<coordinates>
 104.783886884268,25.5243814086426,232254.32844507
105.008151819995,25.4950741610118,232254.32844507
105.232306740055,25.4654260352034,232254.32844507
105.456350576374,25.4354376529617,232254.32844507
105.680282269866,25.4051096421727,232254.32844507
105.904100770499,25.3744426368197,232254.32844507
106.127805037352,25.3434372769383,232254.32844507
106.35139403868,25.3120942085715,232254.32844507
106.574866751972,25.2804140837241,232254.32844507
106.798222164008,25.2483975603176,232254.32844507
107.021459270919,25.2160453021439,232254.32844507
107.24457707824,25.1833579788197,232254.32844507
107.467574600963,25.1503362657402,232254.32844507
107.690450863593,25.1169808440324,232254.32844507
107.913204900199,25.0832924005088,232254.32844507
108.13583575446,25.0492716276205,232254.32844507
108.358342479718,25.0149192234101,232254.32844507
108.580724139026,24.9802358914648,232254.32844507
108.802979805189,24.9452223408688,232254.32844507
109.025108560813,24.9098792861558,232254.32844507
109.247109498348,24.8742074472617,232254.32844507 
 109.247109498348,24.8742074472617,216033.61951967 
 </coordinates>
</LineString>
</Placemark>
<Placemark>
<styleUrl>#unselectedLine</styleUrl>
<LineString>
<altitudeMode>relativeToGround</altitudeMode>
<coordinates>
 109.247109498348,24.8742074472617,216033.61951967
109.584694557377,24.7156716526632,216033.61951967
109.92141879017,24.5563823194244,216033.61951967
110.257286643944,24.3963468611178,216033.61951967
110.592302654831,24.2355726650353,216033.61951967
110.926471445717,24.0740670918198,216033.61951967
111.259797724103,23.9118374751159,216033.61951967
111.592286279992,23.7488911212407,216033.61951967
111.923941983809,23.5852353088733,216033.61951967
112.254769784346,23.4208772887632,216033.61951967
112.584774706736,23.2558242834572,216033.61951967
112.913961850459,23.0900834870436,216033.61951967
113.242336387377,22.9236620649154,216033.61951967
113.569903559793,22.7565671535498,216033.61951967
113.896668678551,22.5888058603049,216033.61951967
114.222637121154,22.4203852632336,216033.61951967
114.547814329922,22.2513124109129,216033.61951967
114.872205810175,22.0815943222904,216033.61951967
115.195817128451,21.9112379865453,216033.61951967
115.518653910745,21.7402503629652,216033.61951967
115.840721840794,21.5686383808383,216033.61951967 
 115.840721840794,21.5686383808383,215986.149149955 
 </coordinates>
</LineString>
</Placemark>
<Placemark>
<styleUrl>#unselectedLine</styleUrl>
<LineString>
<altitudeMode>relativeToGround</altitudeMode>
<coordinates>
 115.840721840794,21.5686383808383,215986.149149955
116.134967334057,21.1215786621888,215986.149149955
116.427443319768,20.6740140540222,215986.149149955
116.718199165503,20.2259591876484,215986.149149955
117.007283441286,19.7774284194511,215986.149149955
117.29474394386,19.3284358403487,215986.149149955
117.580627720519,18.8789952849956,215986.149149955
117.864981092511,18.4291203407332,215986.149149955
118.147849678,17.9788243563005,215986.149149955
118.429278414628,17.5281204503121,215986.149149955
118.70931158165,17.0770215195139,215986.149149955
118.987992821682,16.6255402468237,215986.149149955
119.265365162044,16.173689109166,215986.149149955
119.541471035736,15.7214803851078,215986.149149955
119.816352302027,15.2689261623047,215986.149149955
120.090050266693,14.8160383447638,215986.149149955
120.362605701897,14.3628286599313,215986.149149955
120.634058865731,13.9093086656119,215986.149149955
120.904449521423,13.4554897567268,215986.149149955
121.173816956227,13.001383171917,215986.149149955
121.4422,12.547,215986.149149955 
 121.4422,12.547,182446.570684849 
 </coordinates>
</LineString>
</Placemark>
<Placemark>
<styleUrl>#unselectedLine</styleUrl>
<LineString>
<altitudeMode>relativeToGround</altitudeMode>
<coordinates>
 121.4422,12.547,182446.570684849
121.4422,12.547,182446.570684849
121.4422,12.547,182446.570684849 
 121.4422,12.547,132376.204118836 
 </coordinates>
</LineString>
</Placemark>
<Placemark>
<styleUrl>#unselectedLine</styleUrl>
<LineString>
<altitudeMode>relativeToGround</altitudeMode>
<coordinates>
 121.4422,12.547,182446.570684849
121.4422,12.547,182446.570684849
121.4422,12.547,182446.570684849 
 121.4422,12.547,150127.602923635 
 </coordinates>
</LineString>
</Placemark>
<Placemark>
<styleUrl>#unselectedLine</styleUrl>
<LineString>
<altitudeMode>relativeToGround</altitudeMode>
<coordinates>
 115.840721840794,21.5686383808383,215986.149149955
115.544656650123,22.0151782940046,215986.149149955
115.246720724735,22.4611831910555,215986.149149955
114.946862154229,22.9066375563931,215986.149149955
114.645028129011,23.3515255588544,215986.149149955
114.341164913727,23.7958310407991,215986.149149955
114.035217820222,24.2395375068768,215986.149149955
113.727131180034,24.6826281124588,215986.149149955
113.416848316411,25.1250856517245,215986.149149955
113.104311515863,25.5668925453905,215986.149149955
112.789461999248,26.0080308280688,215986.149149955
112.472239892394,26.4484821352426,215986.149149955
112.152584196272,26.888227689846,215986.149149955
111.830432756717,27.3272482884358,215986.149149955
111.505722233721,27.7655242869392,215986.149149955
111.178388070307,28.2030355859671,215986.149149955
110.848364460999,28.6397616156758,215986.149149955
110.515584319903,29.0756813201657,215986.149149955
110.179979248444,29.5107731414002,215986.149149955
109.841479502755,29.9450150026316,215986.149149955
109.500013960777,30.3783842913191,215986.149149955 
 109.500013960777,30.3783842913191,199760.876661131 
 </coordinates>
</LineString>
</Placemark>
<Placemark>
<styleUrl>#unselectedLine</styleUrl>
<LineString>
<altitudeMode>relativeToGround</altitudeMode>
<coordinates>
 109.500013960777,30.3783842913191,199760.876661131
109.219195264682,30.3670020105094,199760.876661131
108.938443657581,30.3550195357282,199760.876661131
108.657762533904,30.3424373016761,199760.876661131
108.377155277898,30.3292557644702,199760.876661131
108.096625263147,30.3154754015771,199760.876661131
107.816175852101,30.3010967117443,199760.876661131
107.535810395605,30.2861202149276,199760.876661131
107.255532232433,30.2705464522162,199760.876661131
106.975344688824,30.2543759857548,199760.876661131
106.695251078025,30.2376093986624,199760.876661131
106.415254699832,30.220247294949,199760.876661131
106.135358840145,30.2022902994285,199760.876661131
105.855566770514,30.1837390576299,199760.876661131
105.575881747705,30.1645942357048,199760.876661131
105.296307013252,30.1448565203329,199760.876661131
105.016845793033,30.1245266186241,199760.876661131
104.737501296832,30.1036052580185,199760.876661131
104.458276717925,30.0820931861839,199760.876661131
104.179175232649,30.0599911709098,199760.876661131
103.9002,30.0373,199760.876661131 
 103.9002,30.0373,183308.521969651 
 </coordinates>
</LineString>
</Placemark>
<Placemark>
<styleUrl>#unselectedLine</styleUrl>
<LineString>
<altitudeMode>relativeToGround</altitudeMode>
<coordinates>
 109.500013960777,30.3783842913191,199760.876661131
109.780896341728,30.3891659649354,199760.876661131
110.061838994179,30.3993466396763,199760.876661131
110.342838496035,30.4089259454559,199760.876661131
110.623891416953,30.4179035338392,199760.876661131
110.904994318833,30.4262790780923,199760.876661131
111.186143756311,30.434052273231,199760.876661131
111.467336277255,30.4412228360646,199760.876661131
111.748568423261,30.4477905052383,199760.876661131
112.029836730156,30.4537550412709,199760.876661131
112.311137728494,30.4591162265903,199760.876661131
112.592467944064,30.4638738655653,199760.876661131
112.873823898393,30.4680277845348,199760.876661131
113.155202109251,30.4715778318329,199760.876661131
113.436599091157,30.4745238778112,199760.876661131
113.718011355891,30.4768658148584,199760.876661131
113.999435412997,30.4786035574158,199760.876661131
114.2808677703,30.47973704199,199760.876661131
114.562304934408,30.4802662271621,199760.876661131
114.843743411228,30.4801910935943,199760.876661131
115.125179706477,30.4795116440322,199760.876661131 
 115.125179706477,30.4795116440322,183308.414275274 
 </coordinates>
</LineString>
</Placemark>
<Placemark>
<styleUrl>#unselectedLine</styleUrl>
<LineString>
<altitudeMode>relativeToGround</altitudeMode>
<coordinates>
 115.125179706477,30.4795116440322,183308.414275274
115.180537008456,30.4747972809299,183308.414275274
115.235888936765,30.470059542252,183308.414275274
115.291235466375,30.4652984346943,183308.414275274
115.346576572288,30.4605139649839,183308.414275274
115.401912229536,30.4557061398791,183308.414275274
115.457242413182,30.4508749661689,183308.414275274
115.512567098318,30.4460204506734,183308.414275274
115.567886260069,30.4411426002437,183308.414275274
115.623199873588,30.4362414217615,183308.414275274
115.678507914061,30.4313169221397,183308.414275274
115.733810356703,30.4263691083217,183308.414275274
115.789107176762,30.421397987282,183308.414275274
115.844398349516,30.4164035660254,183308.414275274
115.899683850274,30.4113858515878,183308.414275274
115.954963654377,30.4063448510355,183308.414275274
116.010237737198,30.4012805714655,183308.414275274
116.065506074141,30.3961930200054,183308.414275274
116.120768640643,30.3910822038132,183308.414275274
116.176025412169,30.3859481300776,183308.414275274
116.231276364222,30.3807908060175,183308.414275274 
 116.231276364222,30.3807908060175,132709.571141977 
 </coordinates>
</LineString>
</Placemark>
<Placemark>
<styleUrl>#unselectedLine</styleUrl>
<LineString>
<altitudeMode>relativeToGround</altitudeMode>
<coordinates>
 116.231276364222,30.3807908060175,132709.571141977
116.390773796933,30.4169930008376,132709.571141977
116.550389288762,30.4530011983911,132709.571141977
116.71012246063,30.4888149758119,132709.571141977
116.869972928483,30.5244339115919,132709.571141977
117.029940303293,30.559857585598,132709.571141977
117.190024191058,30.595085579089,132709.571141977
117.350224192801,30.6301174747334,132709.571141977
117.510539904568,30.6649528566262,132709.571141977
117.670970917431,30.6995913103062,132709.571141977
117.831516817484,30.7340324227731,132709.571141977
117.99217718585,30.7682757825051,132709.571141977
118.152951598675,30.8023209794762,132709.571141977
118.313839627136,30.836167605173,132709.571141977
118.474840837439,30.8698152526127,132709.571141977
118.635954790824,30.9032635163599,132709.571141977
118.797181043565,30.9365119925445,132709.571141977
118.958519146974,30.9695602788786,132709.571141977
119.119968647408,31.002407974674,132709.571141977
119.281529086266,31.0350546808599,132709.571141977
119.4432,31.0675,132709.571141977 
 119.4432,31.0675,20 
 </coordinates>
</LineString>
</Placemark>
<Placemark>
<styleUrl>#unselectedLine</styleUrl>
<LineString>
<altitudeMode>relativeToGround</altitudeMode>
<coordinates>
 116.231276364222,30.3807908060175,132709.571141977
116.071897364741,30.3443950381379,132709.571141977
115.912637167631,30.3078061227294,132709.571141977
115.753496137068,30.2710244866294,132709.571141977
115.594474632264,30.234050557965,132709.571141977
115.435573007472,30.1968847661362,132709.571141977
115.276791611986,30.1595275417988,132709.571141977
115.118130790149,30.1219793168475,132709.571141977
114.959590881356,30.0842405243992,132709.571141977
114.801172220056,30.0463115987761,132709.571141977
114.64287513576,30.0081929754892,132709.571141977
114.484699953044,29.9698850912209,132709.571141977
114.326646991556,29.9313883838094,132709.571141977
114.16871656602,29.8927032922309,132709.571141977
114.010908986245,29.8538302565841,132709.571141977
113.853224557129,29.8147697180728,132709.571141977
113.695663578665,29.77552211899,132709.571141977
113.538226345952,29.7360879027012,132709.571141977
113.380913149197,29.6964675136283,132709.571141977
113.223724273729,29.6566613972328,132709.571141977
113.06666,29.61667,132709.571141977 
 113.06666,29.61667,50268.8254415948 
 </coordinates>
</LineString>
</Placemark>
<Placemark>
<styleUrl>#unselectedLine</styleUrl>
<LineString>
<altitudeMode>relativeToGround</altitudeMode>
<coordinates>
 115.125179706477,30.4795116440322,183308.414275274
115.069817055884,30.4842026248937,183308.414275274
115.014449081766,30.4888702168808,183308.414275274
114.959075809241,30.4935144133909,183308.414275274
114.903697263455,30.4981352078526,183308.414275274
114.848313469585,30.5027325937258,183308.414275274
114.792924452836,30.5073065645017,183308.414275274
114.737530238444,30.5118571137028,183308.414275274
114.682130851673,30.516384234883,183308.414275274
114.626726317815,30.5208879216275,183308.414275274
114.571316662192,30.5253681675532,183308.414275274
114.515901910155,30.5298249663082,183308.414275274
114.460482087083,30.5342583115722,183308.414275274
114.405057218382,30.5386681970564,183308.414275274
114.349627329488,30.5430546165037,183308.414275274
114.294192445866,30.5474175636887,183308.414275274
114.238752593006,30.5517570324172,183308.414275274
114.183307796428,30.5560730165272,183308.414275274
114.12785808168,30.5603655098882,183308.414275274
114.072403474337,30.5646345064015,183308.414275274
114.016944,30.56888,183308.414275274 
 114.016944,30.56888,133868.69693348 
 </coordinates>
</LineString>
</Placemark>
<Placemark>
<styleUrl>#unselectedLine</styleUrl>
<LineString>
<altitudeMode>relativeToGround</altitudeMode>
<coordinates>
 109.247109498348,24.8742074472617,216033.61951967
108.90865925698,25.0319822637553,216033.61951967
108.569339570503,25.1889886371971,216033.61951967
108.229146271718,25.3452190775876,216033.61951967
107.888075291276,25.5006660703258,216033.61951967
107.546122659967,25.6553220766817,216033.61951967
107.203284511042,25.809179534291,216033.61951967
106.859557082552,25.9622308576713,216033.61951967
106.514936719713,26.1144684387611,216033.61951967
106.169419877295,26.2658846474816,216033.61951967
105.823003122021,26.4164718323214,216033.61951967
105.475683135,26.5662223209446,216033.61951967
105.127456714167,26.7151284208225,216033.61951967
104.778320776747,26.8631824198896,216033.61951967
104.428272361733,27.0103765872236,216033.61951967
104.077308632381,27.1567031737497,216033.61951967
103.725426878719,27.3021544129703,216033.61951967
103.372624520064,27.4467225217192,216033.61951967
103.018899107563,27.5903997009414,216033.61951967
102.66424832673,27.7331781364986,216033.61951967
102.30867,27.87505,216033.61951967 
 102.30867,27.87505,117406.062545076 
 </coordinates>
</LineString>
</Placemark>
<Placemark>
<styleUrl>#unselectedLine</styleUrl>
<LineString>
<altitudeMode>relativeToGround</altitudeMode>
<coordinates>
 116.283070847533,30.127450614691,313678.867969003
116.606363479366,30.1987856734645,313678.867969003
116.930122346383,30.2693265465735,313678.867969003
117.254344188088,30.3390698395497,313678.867969003
117.57902566307,30.4080121819394,313678.867969003
117.90416334903,30.476150227871,313678.867969003
118.229753742849,30.543480656625,313678.867969003
118.555793260659,30.6100001732034,313678.867969003
118.882278237963,30.6757055089015,313678.867969003
119.209204929764,30.740593421879,313678.867969003
119.536569510727,30.804660697733,313678.867969003
119.864368075366,30.8679041500697,313678.867969003
120.192596638263,30.9303206210774,313678.867969003
120.521251134304,30.9919069820984,313678.867969003
120.850327418951,31.0526601342008,313678.867969003
121.17982126854,31.1125770087499,313678.867969003
121.509728380602,31.1716545679781,313678.867969003
121.840044374219,31.2298898055542,313678.867969003
122.170764790403,31.2872797471507,313678.867969003
122.501885092506,31.3438214510106,313678.867969003
122.833400666659,31.3995120085109,313678.867969003 
 122.833400666659,31.3995120085109,313631.397599288 
 </coordinates>
</LineString>
</Placemark>
<Placemark>
<styleUrl>#unselectedLine</styleUrl>
<LineString>
<altitudeMode>relativeToGround</altitudeMode>
<coordinates>
 122.833400666659,31.3995120085109,313631.397599288
122.562606396472,31.3685443653099,313631.397599288
122.291992161301,31.3370082649985,313631.397599288
122.021560883102,31.3049047919628,313631.397599288
121.751315459397,31.2722350479004,313631.397599288
121.481258762958,31.239000151672,313631.397599288
121.211393641506,31.2052012391504,313631.397599288
120.941722917415,31.1708394630686,313631.397599288
120.672249387421,31.1359159928665,313631.397599288
120.402975822336,31.1004320145348,313631.397599288
120.133904966775,31.0643887304592,313631.397599288
119.865039538884,31.0277873592615,313631.397599288
119.596382230082,30.9906291356402,313631.397599288
119.327935704797,30.95291531021,313631.397599288
119.059702600227,30.9146471493391,313631.397599288
118.791685526093,30.8758259349857,313631.397599288
118.523887064407,30.8364529645339,313631.397599288
118.256309769242,30.7965295506273,313631.397599288
117.988956166517,30.7560570210025,313631.397599288
117.721828753779,30.7150367183209,313631.397599288
117.45493,30.67347,313631.397599288 
 117.45493,30.67347,313583.927229573 
 </coordinates>
</LineString>
</Placemark>
<Placemark>
<styleUrl>#unselectedLine</styleUrl>
<LineString>
<altitudeMode>relativeToGround</altitudeMode>
<coordinates>
 122.833400666659,31.3995120085109,313631.397599288
123.104372025787,31.4299101276741,313631.397599288
123.375517503986,31.4597376734761,313631.397599288
123.646834107922,31.4889936143409,313631.397599288
123.918318821134,31.5176769365814,313631.397599288
124.189968604377,31.5457866445391,313631.397599288
124.461780395977,31.5733217607218,313631.397599288
124.733751112182,31.6002813259392,313631.397599288
125.005877647525,31.6266643994363,313631.397599288
125.2781568752,31.6524700590255,313631.397599288
125.550585647428,31.677697401215,313631.397599288
125.823160795845,31.7023455413367,313631.397599288
126.095879131889,31.7264136136707,313631.397599288
126.368737447189,31.749900771568,313631.397599288
126.641732513966,31.7728061875709,313631.397599288
126.914861085441,31.7951290535304,313631.397599288
127.188119896242,31.8168685807223,313631.397599288
127.461505662818,31.8380239999602,313631.397599288
127.735015083867,31.8585945617053,313631.397599288
128.008644840754,31.8785795361755,313631.397599288
128.28239159795,31.89797821345,313631.397599288 
 128.28239159795,31.89797821345,313583.927229573 
 </coordinates>
</LineString>
</Placemark>
<Placemark>
<styleUrl>#unselectedLine</styleUrl>
<LineString>
<altitudeMode>relativeToGround</altitudeMode>
<coordinates>
 128.28239159795,31.89797821345,313583.927229573
127.798490031982,31.6862061394935,313583.927229573
127.316800942878,31.4726157026725,313583.927229573
126.837314441304,31.257230278904,313583.927229573
126.360020065845,31.0400731249192,313583.927229573
125.884906802558,30.8211673739473,313583.927229573
125.411963104261,30.6005360316501,313583.927229573
124.941176909551,30.3782019722999,313583.927229573
124.472535661531,30.1541879351963,313583.927229573
124.00602632623,29.9285165213166,313583.927229573
123.541635410714,29.7012101901926,313583.927229573
123.079348980873,29.47229125701,313583.927229573
122.619152678871,29.2417818899228,313583.927229573
122.161031740252,29.0097041075783,313583.927229573
121.70497101071,28.7760797768451,313583.927229573
121.250954962482,28.5409306107405,313583.927229573
120.798967710402,28.3042781665494,313583.927229573
120.348993027578,28.06614384413,313583.927229573
119.901014360705,27.8265488843995,313583.927229573
119.455014845002,27.5855143679958,313583.927229573
119.010977318787,27.3430612141075,313583.927229573 
 119.010977318787,27.3430612141075,297313.499441927 
 </coordinates>
</LineString>
</Placemark>
<Placemark>
<styleUrl>#unselectedLine</styleUrl>
<LineString>
<altitudeMode>relativeToGround</altitudeMode>
<coordinates>
 119.010977318787,27.3430612141075,297313.499441927
119.086238180938,27.1760873467394,297313.499441927
119.161274144348,27.0090734323105,297313.499441927
119.236087431903,26.8420198761025,297313.499441927
119.310680247602,26.674927079747,297313.499441927
119.385054776795,26.5077954412749,297313.499441927
119.459213186423,26.3406253551648,297313.499441927
119.533157625251,26.1734172123909,297313.499441927
119.606890224102,26.0061714004706,297313.499441927
119.680413096087,25.8388883035108,297313.499441927
119.753728336828,25.6715683022536,297313.499441927
119.826838024687,25.5042117741225,297313.499441927
119.899744220984,25.3368190932662,297313.499441927
119.972448970213,25.1693906306033,297313.499441927
120.044954300262,25.0019267538654,297313.499441927
120.117262222625,24.8344278276404,297313.499441927
120.189374732609,24.6668942134146,297313.499441927
120.261293809544,24.4993262696146,297313.499441927
120.33302141699,24.3317243516483,297313.499441927
120.404559502935,24.164088811946,297313.499441927
120.47591,23.99642,297313.499441927 
 120.47591,23.99642,264696.248337864 
 </coordinates>
</LineString>
</Placemark>
<Placemark>
<styleUrl>#unselectedLine</styleUrl>
<LineString>
<altitudeMode>relativeToGround</altitudeMode>
<coordinates>
 119.010977318787,27.3430612141075,297313.499441927
118.935489315871,27.5099946254331,297313.499441927
118.859771910787,27.6768871679837,297313.499441927
118.7838228225,27.8437384252249,297313.499441927
118.707639750088,28.0105479767676,297313.499441927
118.631220372486,28.1773153983161,297313.499441927
118.554562348226,28.3440402616137,297313.499441927
118.477663315171,28.5107221343884,297313.499441927
118.40052089025,28.6773605802982,297313.499441927
118.323132669186,28.8439551588746,297313.499441927
118.245496226223,29.0105054254659,297313.499441927
118.167609113845,29.1770109311798,297313.499441927
118.089468862498,29.3434712228248,297313.499441927
118.011072980305,29.5098858428509,297313.499441927
117.932418952771,29.6762543292893,297313.499441927
117.8535042425,29.8425762156916,297313.499441927
117.77432628889,30.0088510310677,297313.499441927
117.694882507837,30.1750782998229,297313.499441927
117.615170291427,30.3412575416939,297313.499441927
117.535187007634,30.5073882716847,297313.499441927
117.45493,30.67347,297313.499441927 
 117.45493,30.67347,297266.029072212 
 </coordinates>
</LineString>
</Placemark>
<Placemark>
<styleUrl>#unselectedLine</styleUrl>
<LineString>
<altitudeMode>relativeToGround</altitudeMode>
<coordinates>
 128.28239159795,31.89797821345,313583.927229573
128.76851493824,32.1079084340094,313583.927229573
129.256868738415,32.3159732008547,313583.927229573
129.747461051916,32.5221488089797,313583.927229573
130.240299279647,32.7264114540549,313583.927229573
130.735390149407,32.928737238067,313583.927229573
131.232739695172,33.1291021752375,313583.927229573
131.732353236271,33.327482198224,313583.927229573
132.234235356477,33.5238531646072,313583.927229573
132.738389883034,33.7181908636687,313583.927229573
133.244819865665,33.9104710234608,313583.927229573
133.753527555574,34.1006693181724,313583.927229573
134.264514384502,34.2887613757925,313583.927229573
134.777780943837,34.4747227860737,313583.927229573
135.293326963852,34.6585291087967,313583.927229573
135.811151293077,34.8401558823372,313583.927229573
136.331251877867,35.019578632535,313583.927229573
136.853625742192,35.1967728818657,313583.927229573
137.378268967709,35.3717141589147,313583.927229573
137.905176674137,35.5443780081509,313583.927229573
138.434343,35.71474,313583.927229573 
 138.434343,35.71474,297128.478159795 
 </coordinates>
</LineString>
</Placemark>
<Placemark>
<styleUrl>#unselectedLine</styleUrl>
<LineString>
<altitudeMode>relativeToGround</altitudeMode>
<coordinates>
 116.386462683707,29.5603148919953,313726.338338719
116.391601641705,29.5319560051056,313726.338338719
116.396737718602,29.5035969206508,313726.338338719
116.401870919315,29.4752376389694,313726.338338719
116.407001248752,29.4468781603994,313726.338338719
116.412128711814,29.4185184852781,313726.338338719
116.417253313393,29.3901586139423,313726.338338719
116.422375058372,29.3617985467283,313726.338338719
116.427493951627,29.3334382839718,313726.338338719
116.432609998026,29.3050778260079,313726.338338719
116.437723202428,29.2767171731711,313726.338338719
116.442833569686,29.2483563257955,313726.338338719
116.447941104641,29.2199952842144,313726.338338719
116.453045812131,29.1916340487608,313726.338338719
116.458147696982,29.1632726197669,313726.338338719
116.463246764013,29.1349109975647,313726.338338719
116.468343018036,29.1065491824852,313726.338338719
116.473436463855,29.0781871748591,313726.338338719
116.478527106265,29.0498249750166,313726.338338719
116.483614950053,29.0214625832872,313726.338338719
116.4887,28.9931,313726.338338719 
 116.4887,28.9931,165643.026519733 
 </coordinates>
</LineString>
</Placemark>
<Placemark>
<styleUrl>#unselectedLine</styleUrl>
<LineString>
<altitudeMode>relativeToGround</altitudeMode>
<coordinates>
 111.589100321862,22.3417728097421,1000020
111.288949513526,21.9351102502738,1000020
110.990510796649,21.5279059492001,1000020
110.693741871848,21.120173984301,1000020
110.398601044343,20.711928188073,1000020
110.105047208735,20.3031821551783,1000020
109.813039833947,19.8939492497171,1000020
109.522538948333,19.4842426123273,1000020
109.233505124948,19.0740751671169,1000020
108.945899466994,18.6634596284353,1000020
108.659683593437,18.2524085074867,1000020
108.374819624786,17.8409341187924,1000020
108.091270169062,17.4290485865047,1000020
107.808998307918,17.0167638505797,1000020
107.527967582947,16.6040916728114,1000020
107.248141982149,16.191043642732,1000020
106.969485926575,15.7776311833851,1000020
106.69196425713,15.3638655569722,1000020
106.415542221547,14.949757870381,1000020
106.14018546152,14.5353190805963,1000020
105.86586,14.12056,1000020 
 105.86586,14.12056,362564.636904115 
 </coordinates>
</LineString>
</Placemark>
</Folder></Document>
</kml>
